# Supplementary material for: Neonatal Urine Metabolic Profiling and Development of Childhood Asthma
Source: Metabolites. 2019 Sep 16;9(9):185. doi: 10.3390/metabo9090185 (PMC6780518; doi:10.3390/metabo9090185)
Supplement: Supplementary file 1 [file metabolites-09-00185-s001.zip]

Archive with 3 entries (3 files):
- metabolites-548653 Table S1.xlsx
- metabolites-548653 Table S2.xlsx
- metabolites-548653-Supplementary Material.pdf
