# Supplementary material for: Neonatal Urine Metabolic Profiling and Development of Childhood Asthma
Source: Metabolites. 2019 Sep 16;9(9):185. doi: 10.3390/metabo9090185 (PMC6780518; doi:10.3390/metabo9090185)
Supplement: Supplementary file 1 [file metabolites-09-00185-s001.zip › metabolites-548653 Table S1.xlsx]

## Sheet: COPSAC2010
ID	Asthma status	1.00_26.0014m/z	0.67_41.0380m/z	1.82_41.9966m/z	1.01_41.9966m/z	4.89_44.9965m/z	1.78_57.0330m/z	1.11_59.0125m/z	1.43_24.0431n	1.80_69.0083m/z	2.55_71.0126m/z	0.90_73.0285m/z	5.86_74.0236m/z	5.61_74.0236m/z	5.47_74.0236m/z	0.50_79.9561m/z	4.24_79.9563m/z	0.51_80.9643m/z	0.80_83.0493m/z	1.22_84.0080m/z	0.67_85.0285m/z	0.84_87.0444m/z	3.01_87.9716m/z	1.82_88.0395m/z	6.10_43.0413n	1.42_88.0395m/z	2.92_88.0395m/z	2.04_88.0396m/z	1.24_22.0126n	1.81_90.0307n	0.47_93.0337m/z	1.88_93.0444m/z	1.01_96.0197m/z	1.80_96.0197m/z	0.54_96.9594m/z	0.72_96.9594m/z	6.26_61.9902n	1.38_97.0042m/z	0.94_97.0043m/z	1.30_99.0188m/z	1.78_99.0442m/z	0.61_99.0442m/z	1.14_99.0442m/z	0.83_99.0443m/z	1.59_100.0032m/z	1.78_79.0286n	2.55_101.0238m/z	0.81_101.0601m/z	5.86_102.0554m/z
1	N	0.836496	0.790227	1.44786	1.57776	1.53631	1.57329	0.994168	1.27309	1.59752	1.1984	1.81955	0.570134	0.0367516	0.0001	1.39669	1.563	1.64743	1.11486	1.09718	3.08161	1.5967	0.710912	2.13712	0.708372	1.68063	2.28649	1.74694	1.62592	2.44893	0.707583	2.42569	3.16858	2.91226	1.33035	1.29653	3.16131	1.56381	1.25287	2.55121	2.66469	1.66598	1.70792	1.96456	1.80252	1.59555	2.21092	1.41775	1.13634
2	N	1.00399	1.05838	1.34796	1.71753	1.30965	1.71134	0.994783	0.919145	1.51587	1.35147	2.01008	0.755386	0.861222	0.777862	0.988769	1.46679	0.874254	0.63705	1.45161	3.25642	1.56325	0.618392	1.95661	1.18903	1.84783	2.33644	2.03639	1.70235	2.89556	0.920159	2.34872	3.22402	2.80034	1.06273	1.39483	3.09281	1.47582	1.36021	2.86751	2.83177	1.40486	1.42099	1.67347	1.96993	1.5732	2.28067	1.1055	0.920715
3	N	1.0516	0.996308	1.1715	1.67238	1.54483	1.59979	1.24718	1.09321	1.31468	1.20572	1.90893	0.653891	0.0001	0.0640897	1.48605	1.58699	1.71329	1.14935	1.24934	3.22069	1.58016	0.638135	1.94612	1.49695	1.912	2.38121	1.7423	2.39076	2.58247	1.12469	2.3903	3.18032	2.63316	1.4982	1.33487	3.25145	1.56223	1.41661	3.0638	2.71075	1.44598	1.53154	1.74018	1.89797	1.44195	2.1695	1.44453	0.0862468
4	N	0.783769	0.42905	1.66776	1.46653	1.70445	1.67416	1.10839	1.38626	1.86449	1.06047	1.9511	0.844439	0.0884657	0.664574	0.841632	1.58548	0.894002	1.11338	1.09636	2.88108	1.72214	1.01786	2.03228	1.02076	1.876	1.90653	1.80536	2.05084	2.12822	0.93096	2.72449	3.15805	3.09914	1.30839	1.41971	3.10929	1.54551	1.05113	2.22558	2.70404	1.52475	1.69247	1.95429	1.47711	1.44923	2.18755	1.45169	1.54449
5	N	1.16153	1.16915	1.28895	1.9179	1.5886	1.67217	1.10167	1.05435	1.40409	1.57584	1.84076	0.975255	0.642064	0.870082	0.513883	1.7291	0.0001	1.0707	1.53338	3.35295	1.63573	0.0001	2.013	1.60428	1.93682	2.11141	1.60786	1.88406	3.17638	0.934761	2.2941	3.33252	2.70415	1.49547	1.60246	3.26207	1.51584	1.38948	2.7881	2.90385	1.35548	1.571	1.70139	2.00027	1.64527	2.52068	1.418	0.0001
6	N	0.676315	1.00899	1.19096	1.32293	1.28339	1.62185	1.37243	1.27014	1.392	1.22477	1.65206	0.905184	0.925951	0.662531	1.20109	1.35712	1.24567	1.30413	1.24603	3.2528	1.5489	0.0001	1.63875	1.25903	1.57362	2.19051	1.73914	1.92506	2.67753	1.14808	2.39011	3.06246	2.68688	1.31712	1.31192	2.90804	1.44672	1.0024	2.18023	2.52984	1.35666	1.9259	2.07434	1.80455	1.4307	2.22303	1.49922	1.06318
7	N	0.575836	0.132045	1.28939	1.30532	1.43285	1.68533	1.27715	0.887414	1.40126	1.01871	2.11269	0.895392	0.0001	0.0001	1.24968	1.24213	1.42877	1.24325	0.0001	2.84973	1.56702	0.0001	1.90735	1.04198	1.65222	0.483524	1.49383	1.88748	2.27367	0.836306	2.09882	3.02258	2.65363	1.20248	1.68042	2.30786	1.50952	0.873996	1.76571	2.64876	1.17319	1.85227	1.89099	1.67084	1.38694	2.14759	1.51177	1.41676
8	N	1.20866	1.09154	1.55045	1.85048	1.62908	1.67979	0.451345	0.611036	1.77277	1.16693	1.9113	0.626541	0.618107	0.496535	1.2084	1.58783	1.37665	1.06736	1.41752	3.2616	1.60344	0.738231	1.7041	0.507907	1.62355	2.24289	1.63356	1.61551	2.8932	1.07839	2.39365	3.48244	3.02984	1.03544	1.41768	3.13384	1.84589	1.55663	2.51624	2.8437	1.40036	1.73732	1.97628	1.77782	1.49156	2.12574	1.46198	0.883344
9	N	1.03524	1.03027	1.27724	1.62371	1.46289	1.62247	1.09377	1.77311	1.39162	1.36401	1.87878	0.447227	0.494395	0.626081	0.642597	1.62604	0.365822	0.971705	1.4193	3.2331	1.59313	0.958578	1.52432	1.06509	1.61569	2.21809	1.75965	1.51451	2.83162	0.558459	2.18147	3.17288	2.6799	1.14266	1.42419	3.06626	1.27962	1.20325	2.74079	2.81938	1.29345	1.7634	1.90767	2.05092	1.40051	2.25878	1.31933	0.482678
10	N	0.764595	0.987988	1.31062	1.5083	1.41805	1.67285	1.12047	1.31487	1.50642	1.44	2.08859	0.0001	0.716165	0.603762	0.905221	1.51624	0.787039	0.62275	1.3012	3.20947	1.68901	0.3	1.7985	0.781357	1.55027	2.22664	1.8212	1.78079	2.80415	0.771509	2.08008	3.12015	2.82081	1.16219	1.28714	3.05704	1.38866	1.04933	2.8107	2.66612	1.65692	1.56422	1.65688	1.75748	1.49426	2.34847	1.03543	0.874037
11	N	0.890452	0.920624	1.23283	1.56551	1.54602	1.70075	1.09018	1.03444	1.44124	1.2133	1.83655	0.145251	0.884244	0.745412	1.24904	1.62125	0.967921	1.1897	1.26253	3.16601	1.70011	1.09189	1.99167	0.623162	1.84968	2.32763	1.65233	2.31408	2.88526	0.733928	2.34916	3.10766	2.69798	1.32674	1.28373	3.1354	1.40553	1.16312	2.92005	2.73073	1.52451	1.69795	1.94401	1.82625	1.59347	2.22034	1.38333	0.795245
12	N	0.905435	1.02173	1.39408	1.59057	1.53818	1.59832	1.2565	1.19281	1.57358	1.23423	1.83909	0.517151	0.725338	0.613584	1.0678	1.53657	0.976185	1.2962	1.38408	3.31154	1.68519	0.660653	1.80328	0.945223	1.84687	2.26791	1.57837	1.95071	2.88401	0.906361	2.38035	3.18161	2.89283	1.29816	1.28507	3.15861	1.53254	1.31007	2.64842	2.696	1.36939	1.86307	2.04199	1.76153	1.51436	2.15	1.55267	0.825696
13	N	0.883829	0.815154	1.54418	1.58348	1.60826	1.68252	0.772884	0.755902	1.64462	1.07735	1.71199	0.810265	0.804025	0.580893	1.21397	1.42091	1.43961	1.06318	1.35954	3.12554	1.58358	0.765532	2.00811	1.41501	1.70448	2.19317	1.81707	1.44266	2.77384	1.531	2.20418	3.23346	2.94753	1.12907	1.28138	3.11844	1.63515	1.11127	2.07755	2.81371	1.60349	1.59651	1.86395	1.69965	1.72174	2.11471	1.35262	0.845311
14	N	0.745678	0.195353	1.2611	1.44625	1.45078	1.63991	1.08359	0.844428	1.45297	1.26457	2.22876	0.903874	0.0001	0.465267	1.19008	1.38272	1.00443	0.811551	0.797637	2.76869	1.7115	0.684115	2.12267	1.07647	1.88929	2.05516	1.67621	2.51452	2.42548	0.972074	2.43965	3.07349	2.74498	1.37493	1.4085	3.18085	1.47418	1.08207	2.44911	2.61109	1.16448	1.59105	1.71773	1.66735	1.68443	2.13833	1.30729	1.37766
15	N	0.927952	0.972696	1.28203	1.63805	1.66092	1.65311	1.17109	1.09916	1.52057	1.22792	1.60799	0.40826	0.558485	0.879539	1.68285	1.59622	1.92303	0.728023	1.31264	3.11324	1.60324	1.07253	1.74522	0.834873	1.97561	2.08388	1.77182	1.44092	2.7182	1.16416	2.06844	3.13931	2.8044	1.68561	1.38147	3.29938	1.70613	1.13851	2.80514	2.81206	1.5248	1.15033	1.54476	1.76471	1.53408	2.21797	1.16436	0.447659
16	N	0.986617	0.0674282	1.39451	1.66321	1.45578	1.43579	0.892608	1.36235	1.58795	1.02893	1.02649	0.712035	0.363456	0.0001	1.37318	1.70667	1.49855	0.0001	0.023675	2.84754	1.31377	0.597311	1.96345	0.909704	1.88167	0.336376	1.96332	1.43308	2.45683	0.743618	3.11886	3.17369	2.84256	1.54936	1.92016	3.28092	1.48389	1.21507	2.62389	2.56221	1.41483	0.867721	1.78234	1.84357	1.68601	2.1336	0.788562	0.831099
17	N	0.763911	0.94549	1.10181	1.43571	1.55359	1.64392	1.05162	1.16214	1.24178	1.21104	1.90382	0.714722	0.692586	0.723552	1.23713	1.5098	1.39531	1.01651	1.23467	3.14752	1.50309	0.753071	1.58671	1.87793	1.92803	2.23313	1.78126	1.62343	2.68206	0.960631	2.07539	3.02928	2.59845	1.3655	1.40871	3.16245	1.70551	1.08475	2.58875	2.68832	1.49801	1.65681	1.75678	1.64327	1.38797	2.16478	1.2945	0.611522
18	N	0.786132	0.954434	1.31788	1.44843	1.28827	1.57377	1.00655	0.777699	1.49781	1.33773	1.6802	0.649394	0.792676	0.561825	1.01038	1.34557	1.08122	1.08083	1.22652	3.17711	1.59406	0.0001	1.52285	1.48045	1.63412	2.19361	1.1504	1.66526	2.60741	0.830904	2.02389	3.12023	2.80381	1.15746	1.48437	2.93883	1.42952	0.863415	2.20167	2.56228	1.39547	1.67753	1.89437	1.63283	1.53597	2.17632	1.46873	0.926233
19	N	1.05746	0.972652	1.28327	1.73709	1.48789	1.66075	1.38688	0.834551	1.44076	1.42433	1.85636	0.697205	0.643251	0.40847	0.980141	1.57999	0.760979	1.08073	1.30564	3.29218	1.58204	0.49045	1.98759	0.660406	1.9491	2.01885	1.74072	1.90106	2.96612	0.185841	2.29553	3.21148	2.78001	1.22636	1.63171	3.04722	1.46499	1.16438	2.84098	2.78141	1.27241	1.85461	2.07911	1.78087	1.34839	2.32769	1.48521	0.884906
20	N	1.26685	1.16126	1.16293	1.96613	1.76464	1.58625	0.87252	1.73811	1.12694	1.30385	2.05087	1.11416	0.666615	0.793938	1.27025	1.76786	1.49352	1.03003	1.51951	3.37807	1.84887	0.840346	2.10152	1.37741	1.99744	2.29275	1.70646	1.75091	3.21197	0.457957	2.05945	3.35591	2.61242	1.52277	1.71695	3.21221	1.38173	1.392	2.32739	2.84718	1.57831	1.67935	1.852	2.23606	1.58857	2.21823	1.34219	1.08768
21	N	0.603196	0.625365	1.29519	1.37277	1.49967	1.65632	0.926298	0.577288	1.43999	0.802508	2.21575	0.952112	0.225146	0.0001	1.46034	1.46652	1.63895	1.17255	1.10548	2.88797	1.69521	0.842663	2.05688	1.67949	1.73783	2.42103	1.85601	1.65061	2.13684	1.27751	2.40189	3.08949	2.74054	1.40856	1.56697	2.56906	1.53783	1.02948	2.15566	2.70597	1.46257	1.42055	1.77218	1.75334	1.63588	1.96225	1.56479	1.85756
22	N	0.90836	0.934231	1.63965	1.56627	1.39345	1.62196	1.24575	0.606353	1.85394	1.29017	1.91207	0.517838	0.93485	0.808269	0.959542	1.45805	0.695522	0.794188	1.34573	3.15904	1.69616	0.0001	1.5951	0.764171	1.55414	2.09443	1.43802	1.68358	2.582	0.868368	2.15891	3.30055	3.07079	1.25825	1.56176	2.99627	1.69097	1.13573	2.28954	2.69278	1.35841	1.63701	1.91669	1.74219	1.40786	2.23086	1.25169	1.02967
23	N	1.01854	1.0222	1.27598	1.65655	1.92703	1.57827	0.96307	1.78398	1.50141	1.01893	2.04048	0.855174	0.883392	0.73425	1.37567	1.5468	1.58709	1.02584	1.31518	3.34231	1.80565	1.6188	2.23168	0.988626	1.80808	2.33339	1.94008	1.59346	2.96124	0.349672	2.22382	3.17611	2.82501	1.32102	1.38213	3.07183	1.38554	1.10514	2.06304	2.83589	1.67918	1.44788	1.7881	1.81042	1.44448	2.16892	1.39835	0.906604
24	N	0.887859	0.973376	0.90259	1.66176	1.52222	1.45874	1.5222	1.2493	1.09288	1.50345	2.04097	0.292367	0.985045	1.37526	0.945518	1.57464	0.763926	1.39746	1.37664	3.28181	1.81048	0.0001	1.57481	0.65368	2.05752	2.10673	1.95843	2.15352	3.10112	0.0001	1.99521	3.14339	2.35143	1.54155	1.61249	3.00363	1.77038	1.23731	2.4129	2.56315	0.998691	1.74203	1.6947	2.08514	1.31427	2.25301	1.58814	0.813353
25	N	0.828782	0.995304	1.31895	1.53431	1.71725	1.64739	1.24567	1.38717	1.47289	1.48485	1.68458	0.570111	0.173357	0.904107	1.27469	1.44518	1.29859	0.762812	1.17808	3.26233	1.64651	1.25545	1.87883	1.78352	2.27635	2.21453	1.8197	2.12728	2.87268	1.4252	2.40365	3.08663	2.7785	1.78944	1.20463	3.36882	1.58827	1.07533	3.03883	2.58491	1.55126	1.59216	1.71822	1.88922	1.63001	2.33333	1.09842	0.287144
26	N	1.12604	1.01758	1.42928	1.73456	1.57968	1.73959	1.30197	0.669222	1.61111	1.20708	1.82269	0.0001	0.610441	0.0542422	0.986687	1.60736	0.784802	1.41122	1.4485	3.24691	1.56387	0.353147	2.01961	0.394023	1.91203	2.19473	1.88903	1.58853	2.94651	1.05374	2.53094	3.27798	2.91608	1.21549	1.65169	3.19133	1.53184	1.46169	2.48877	2.89392	1.43084	1.49717	1.72466	1.64131	1.46783	2.25645	1.2878	0.977157
27	N	0.582807	0.759694	1.59963	1.27731	1.67701	1.66634	1.05427	0.873776	1.7837	1.12917	1.80127	0.617384	0.971427	0.728986	1.06222	1.33447	0.992313	1.08662	1.25883	3.10141	1.52437	1.01924	1.94159	0.898018	2.0536	2.26884	1.77935	1.97823	2.55837	1.19504	2.21237	3.07295	3.03476	1.33086	1.2467	2.87692	1.53659	0.913139	2.3501	2.64005	1.40591	1.6095	1.76603	1.56764	1.55906	2.20031	1.42103	1.13561
28	N	1.35582	1.2309	1.3511	2.00215	1.8537	1.65892	0.52087	0.85503	1.49423	1.19714	2.14797	0.628123	0.782311	0.0658584	0.291547	1.76062	0.527339	1.17429	1.49196	3.36409	1.65278	1.40916	2.22701	1.40474	2.18903	2.25977	1.77648	1.6585	3.10125	0.194431	2.15633	3.46521	2.82206	1.34285	1.56284	3.25478	1.70154	1.54074	2.73167	2.98631	1.39879	1.82402	1.98313	2.00517	1.40769	2.22861	1.32851	0.989031
29	N	0.822585	0.95962	1.11704	1.586	1.42017	1.73485	1.05431	0.855666	1.20751	1.25039	1.63971	0.748642	0.61782	0.145985	1.17117	1.46608	1.41139	0.815086	1.39419	3.14915	1.44635	0.619728	2.0662	1.69425	2.31307	2.21214	1.77904	1.42422	2.88133	0.581792	2.20539	3.06625	2.56159	1.31267	1.34779	2.95357	1.68509	1.17707	2.67108	2.90725	1.37458	1.64553	1.84204	1.98329	1.72075	2.32186	1.29359	0.905307
30	N	0.729997	0.91399	1.31068	1.44944	1.45099	1.69472	1.05643	0.978274	1.44172	1.19734	1.68879	0.971075	0.776798	0.82558	0.626742	1.43691	0.581214	0.681275	1.26649	3.11637	1.41857	0.624633	1.82249	1.48424	1.80968	2.13937	1.78289	1.69487	2.7556	0.559814	2.66323	3.07079	2.7816	1.21135	1.51043	3.02756	1.45137	0.935928	2.28518	2.70216	1.48426	1.68781	1.76388	1.93849	1.76154	2.22016	1.1949	1.06928
31	N	1.11324	0.670285	1.37273	1.93776	1.67004	1.48939	0.797234	1.35132	1.50526	1.12753	1.90408	0.932713	0.220301	0.746226	0.324586	1.71532	0.257507	0.841891	1.42277	3.28033	1.48679	0.912502	1.83751	1.50521	1.57435	2.28494	1.80636	1.74522	3.14441	0.557288	2.13455	3.37292	2.82213	1.13759	1.68529	3.19058	1.54347	1.41163	2.52443	2.79674	1.52058	1.54911	1.73865	2.11084	1.4634	2.17624	0.969361	0.956761
32	N	0.762065	0.985414	1.31008	1.42388	1.49166	1.64463	1.27528	0.877318	1.41005	1.34225	1.8414	0.901615	0.663034	0.841213	0.969999	1.62279	0.923758	1.04468	1.14604	3.26332	1.49468	0.874155	1.78731	0.865149	1.92636	2.18182	1.77171	1.74715	2.77848	0.720478	2.19556	3.14205	2.75416	1.24982	1.36637	2.76799	1.49918	1.00303	2.24473	2.64746	1.19041	1.84984	2.08432	1.64836	1.25336	2.25176	1.36399	0.968024
33	N	0.910122	0.965037	1.19399	1.51963	1.3388	1.61894	1.01936	0.915304	1.38399	1.3292	1.75956	0.826671	0.994799	1.32332	0.980958	1.46558	0.969432	1.06242	1.29516	3.18678	1.71524	0.404308	2.16715	1.32197	1.70091	2.34092	1.8377	1.55545	2.92818	1.16135	2.21194	3.12961	2.69831	1.14217	1.45546	2.93547	1.48471	1.17387	2.29164	2.68064	1.26868	1.73885	1.87616	1.74535	1.30424	2.27744	1.44987	1.12032
34	N	1.12327	0.0001	1.23875	1.75958	1.63653	1.62919	1.16294	0.911285	1.3662	1.37788	2.09735	0.0001	0.671927	0.458448	0.685113	1.70693	0.720533	1.13368	1.57273	2.82104	1.67883	0.935655	1.8762	0.28756	1.69183	2.4262	1.30202	1.54285	2.42602	0.539412	2.09874	3.27292	2.66709	1.32369	1.70783	3.05572	1.57943	1.25092	2.43753	2.83707	0.959053	1.72207	1.83813	0.148081	0.931344	2.15433	1.45727	1.07118
35	N	0.958563	0.898566	1.24327	1.713	1.54415	1.70207	0.957828	0.824018	1.42335	1.1767	1.78669	0.543402	0.806031	0.791327	1.24844	1.41697	1.46555	0.902442	1.3326	3.16147	1.47705	0.908647	2.15567	1.28179	1.68409	2.22738	1.68775	1.61279	2.94969	0.864063	2.53541	3.16503	2.70292	1.24984	1.48476	3.15441	1.45326	1.27101	2.70236	2.82366	1.63258	1.47288	1.79299	1.90735	1.56469	2.09596	1.1988	0.740173
36	N	1.01056	0.873563	1.19747	1.64757	1.41103	1.68117	1.3191	1.30813	1.34009	0.899619	2.10289	0.980439	0.0001	0.0001	0.678992	1.65386	1.00149	1.22766	1.08344	3.09515	1.70217	0.618894	2.04091	1.72808	2.08905	2.07645	1.77159	2.26769	2.34361	0.668658	2.43851	3.21971	2.71603	1.20669	1.6683	2.76053	1.50516	1.21234	2.13702	2.78028	1.35803	1.8486	1.95918	1.70574	1.33449	2.14183	1.52871	1.84603
37	N	0.962558	0.889839	1.25046	1.58061	1.54611	1.64685	0.834237	1.02902	1.42101	1.293	1.80663	0.419059	0.874223	0.767593	1.2516	1.41313	1.48529	0.812358	1.29225	3.15009	1.48886	0.683953	2.06955	1.27037	1.7197	2.25078	1.72517	1.77899	2.91015	0.915699	2.58491	3.09482	2.66229	1.16822	1.47933	3.09055	1.40501	1.18973	2.62223	2.76828	1.66783	1.50783	1.78477	1.89261	1.53629	2.12966	1.20471	0.557477
38	N	1.08575	0.97251	1.14329	1.69791	1.82919	1.66114	1.06902	0.780187	1.37336	0.859683	2.05842	1.02603	0.686388	0.702932	0.781914	1.25805	0.457039	0.912466	1.50464	3.23844	1.59992	1.53022	2.22453	1.52976	2.50509	2.09254	1.96281	1.78351	2.94401	0.54514	2.13697	3.23071	2.66416	1.39296	1.64767	3.02132	1.4493	1.23285	2.04927	2.90324	1.13627	1.61473	1.69053	1.93112	1.58259	2.12099	1.24814	0.537748
39	N	1.09249	1.12595	1.28076	1.81026	1.33467	1.56192	1.11059	1.29631	1.40969	1.45022	1.89717	0.731367	0.769935	0.675445	0.857103	1.70272	0.481584	1.71749	1.48007	3.39019	1.56983	0.0001	1.99408	1.92731	1.86405	2.25233	1.78423	1.78138	3.09143	1.44983	2.21078	3.29819	2.69677	1.00928	1.48117	2.96907	1.65082	1.457	2.64906	2.77363	1.44	1.8995	2.04779	1.85274	1.42573	2.3392	1.87513	1.03395
40	N	0.943768	0.963034	1.31911	1.66914	1.52792	1.61616	0.965596	0.91221	1.46558	1.37129	1.86361	0.955384	0.728979	0.56108	1.21488	1.68566	1.4505	0.890462	1.29833	3.20198	1.65617	0.875119	1.92803	1.76269	2.25635	2.30458	1.84923	1.67192	2.90207	0.670802	2.20948	3.18175	2.78721	1.30636	1.47053	3.14831	1.49801	1.22048	2.82608	2.76609	1.4395	1.59299	1.82484	1.76929	1.49696	2.29342	1.29078	0.600154
41	N	0.663808	0.971853	1.32861	1.43451	1.55155	1.62811	1.13316	0.901924	1.49661	1.32406	1.98232	0.996112	0.926306	0.775107	0.915981	1.48603	0.812836	1.17787	1.2294	3.24685	1.46419	0.881528	2.01009	1.62076	1.59075	2.31915	1.79097	1.97882	2.71802	0.587587	2.0743	3.12949	2.82154	1.2153	1.48572	2.85535	1.54704	0.953885	2.42571	2.67889	1.28673	1.72036	1.92841	1.58143	1.3537	2.23319	1.3752	0.793644
42	N	0.98368	1.03427	1.43655	1.70822	1.549	1.55803	1.0864	1.03331	1.53515	1.20973	1.9169	0.240306	0.748627	0.819179	0.995421	1.60598	0.951324	0.807048	1.37645	3.22496	1.65188	0.832739	1.93795	0.487083	1.92621	2.20221	1.86489	1.77242	2.95279	0.708366	2.21627	3.23561	2.82213	0.864257	1.32156	2.97026	1.49852	1.38354	2.52092	2.75344	1.44345	1.548	1.82265	1.60654	1.19773	2.20457	1.18615	1.09085
43	N	0.691963	0.986217	1.28363	1.51188	1.51976	1.55621	1.16445	1.88026	1.36832	1.30469	2.01807	0.769281	0.972214	0.855425	0.95659	1.59712	0.81063	0.706201	1.33336	3.22374	1.79464	1.05867	1.79684	1.02803	2.04807	2.31088	1.84566	1.89881	2.88708	0.824145	1.96853	2.97193	2.64654	1.29521	1.18599	2.93203	1.1956	0.878264	3.00715	2.62825	1.49297	1.55235	1.63796	1.78728	1.60697	2.2441	1.14527	0.607924
44	N	1.02755	1.00432	1.295	1.693	1.66515	1.57973	0.784561	0.687244	1.44343	1.2916	1.99412	0.818016	0.943116	1.02615	0.933299	1.66679	0.650214	0.803196	1.35737	3.29472	1.60131	0.694776	1.88627	0.781212	1.90699	2.29536	1.5845	1.88735	3.01543	0.820666	1.96003	3.21216	2.69278	1.12841	1.59963	2.97735	1.52218	1.24111	2.21206	2.74735	1.42049	1.66218	1.84685	1.96952	1.36282	2.20715	1.20829	1.08044
45	N	0.919129	0.953126	1.17302	1.80642	1.56806	1.55118	1.11349	1.03357	1.34161	1.42006	2.01757	0.0001	0.842127	0.773166	0.660413	1.68818	0.736515	1.18953	1.3938	3.25905	1.70902	0.410267	1.976	0.537378	2.2851	2.22182	1.79782	2.44166	2.95224	0.33351	2.59475	3.21652	2.63086	1.5861	1.47804	3.219	1.42447	1.40696	2.88883	2.80807	1.35475	1.77507	1.80411	1.85836	1.29621	2.19966	1.51854	1.30162
46	N	0.0001	0.665825	0.274743	0.546395	1.7563	1.52405	1.35083	1.85764	0.165792	1.08281	1.88499	0.836281	0.139416	1.31189	1.31097	1.58186	1.22917	0.351639	1.07633	2.98113	1.59298	1.30667	1.52619	1.79995	1.65767	2.22804	0.937575	1.71898	2.35977	0.963859	1.64562	2.24435	1.81265	1.5184	1.19695	3.38096	0.905491	0.0001	3.14474	1.80145	1.75212	1.47127	1.1369	2.14215	0.915291	1.79083	0.693859	0.416242
47	N	0.871505	0.945505	1.22785	1.59755	1.55298	1.6174	0.930775	1.36699	1.35514	1.23514	1.79775	0.768544	1.09484	1.07466	0.758064	0.793923	0.528077	0.923668	1.37872	3.1511	1.42248	0.934722	1.88501	1.47651	1.5355	2.31576	1.71068	1.77546	2.82833	1.30732	2.12842	3.07144	2.66234	1.28661	1.43887	3.07066	1.2585	1.12729	2.44513	2.76975	1.33849	1.56572	1.69378	1.81911	1.43836	2.02184	1.19731	0.952293
48	N	1.11691	0.993657	1.36026	1.72957	1.77545	1.46387	1.15958	0.965191	1.44136	1.05004	2.05344	0.910695	0.860678	0.73657	1.10602	1.71068	0.638403	0.831125	1.44326	3.20388	1.69084	1.09335	1.53002	1.17226	2.16373	2.17165	1.62182	1.81879	2.76673	1.89369	1.7546	3.2196	2.70329	1.03412	0.928765	3.19091	1.463	1.32584	2.64441	2.5893	1.4317	1.68608	1.62667	2.07648	1.17911	2.10541	1.16862	0.944886
49	N	1.08259	0.323946	1.31883	1.71118	1.81468	1.60793	1.19055	0.724841	1.45633	0.979702	2.16084	0.827485	0.0001	0.0001	1.07306	1.57924	1.03131	1.10237	0.594824	2.85406	1.56371	1.36581	2.2097	0.91244	1.95054	2.33277	1.75794	2.6017	2.74263	0.975769	2.58487	3.26791	2.756	1.20967	1.57662	3.19977	1.51215	1.42586	2.29285	2.81162	1.39063	1.81329	2.08579	0.574743	1.04121	2.06357	1.41992	1.92965
50	N	0.900525	0.899228	1.28479	1.60256	1.48104	1.58568	1.16389	1.00675	1.42811	1.23545	1.89297	0.52578	0.593065	0.426023	0.856726	1.33854	1.23155	1.34782	1.38838	3.24594	1.6055	0.434263	1.85512	0.381457	1.97878	2.20538	1.80293	1.65613	2.90046	1.14149	2.38106	3.146	2.68045	1.06701	1.52816	3.01985	1.43054	1.18154	2.4722	2.76397	1.582	1.75271	1.96507	2.23548	1.73476	2.19026	1.57545	0.991458
51	N	1.05072	1.0665	1.29011	1.74582	1.60098	1.53307	1.12458	1.52056	1.37422	1.25486	2.02613	0.855849	0.719436	0.468951	1.26883	1.64552	1.57356	1.33468	1.20864	3.2808	1.62703	0.439952	1.71555	0.942687	1.79689	2.26275	2.07209	1.90072	2.75328	0.977699	1.91463	3.25402	2.72477	1.23659	1.45027	2.93367	1.54372	1.3783	2.27489	2.71343	1.3818	1.81198	2.0906	1.76702	1.00887	2.14963	1.65628	1.674
52	N	0.760508	0.941039	1.24533	1.47934	1.65217	1.60542	0.967922	1.25926	1.31853	1.41704	1.95303	0.298945	0.443105	0.805601	1.40057	1.33706	1.5923	1.1886	1.17251	3.1963	1.81034	0.888309	1.87471	1.62312	1.90748	2.26419	1.95995	1.81447	2.84007	1.13565	2.19553	3.03608	2.69916	1.50967	1.23226	3.2491	1.38611	1.04199	2.89521	2.57499	1.58565	1.5632	1.96205	1.73595	1.47952	2.29992	1.42176	0.394555
53	N	1.02581	0.931371	1.24819	1.69328	1.54876	1.6502	0.821383	0.663607	1.38519	1.21701	2.15823	0.829006	0.0001	0.0001	1.62023	1.62949	1.97993	0.891464	1.16104	3.13642	1.87331	0.843413	1.97188	1.22401	1.69475	2.29967	1.90341	1.11843	2.46557	0.776771	2.73457	3.18415	2.67804	1.49002	1.65701	3.1456	1.43159	1.21299	2.55577	2.90644	1.42703	1.49945	1.65889	3.30371	2.91807	2.2572	1.36963	0.856753
54	N	0.557209	0.874736	1.26532	1.21531	1.46847	1.66462	1.22376	0.730456	1.47778	1.33245	1.35147	0.639425	0.797631	0.474946	1.51453	1.38021	1.35734	0.795905	1.33832	3.10074	1.39514	0.750472	1.82461	1.05087	1.5615	1.92916	1.66365	1.4422	2.57352	2.12424	2.14535	3.00854	2.74366	1.31804	1.38655	3.06116	1.46025	0.732306	2.51364	2.71214	1.5443	1.54531	1.74947	1.77397	1.69792	2.16394	1.34385	1.4461
55	N	0.863684	1.04436	1.53572	1.54604	1.50054	1.74753	1.00972	1.37976	1.69824	1.23244	2.0587	0.863851	0.807507	0.123565	1.00549	1.55117	1.26035	0.938902	1.45062	3.27483	1.61486	0.3982	2.07928	1.72407	1.83294	2.23945	1.46397	1.54575	2.7453	1.08758	2.33576	3.23238	2.98331	1.38521	1.67237	3.21692	1.62507	1.16384	2.59325	2.87635	1.31353	1.53093	1.78448	1.63667	1.51857	2.16714	1.32497	0.897885
56	N	1.51305	1.38568	1.37001	2.28739	1.90774	1.40323	1.16718	1.17347	1.27815	1.1007	1.86117	1.10078	0.745509	1.3863	0.708128	1.78394	0.500884	0.986432	1.56151	3.63961	1.59532	0.0001	2.01083	2.10696	2.29331	2.30011	1.92003	2.2323	3.72318	0.655475	2.08905	3.75449	2.89568	1.72651	1.69651	3.30995	2.07727	1.87977	2.43868	2.74195	1.64397	1.9747	2.08878	2.32563	1.32288	2.44532	1.24612	1.33072
57	N	0.49052	0.940767	1.60433	1.26718	1.703	1.48401	1.08816	1.60292	1.82729	1.03198	1.84879	0.661345	0.603723	0.277916	1.01101	1.55196	0.907404	0.681159	1.22293	3.20054	1.58753	1.02524	1.90524	0.972349	1.77856	2.21419	1.87363	1.96215	2.2944	0.688851	2.42307	3.05064	3.04379	1.38695	1.24612	3.06451	1.4722	0.697499	1.73836	2.45262	1.42834	1.70127	1.80031	1.44939	1.37609	2.13273	1.22055	1.36819
58	N	0.546086	0.861593	1.34522	1.42298	1.7628	1.55368	1.2613	1.78098	1.59914	1.24818	1.84023	0.740445	0.0001	1.09769	1.17409	1.56589	1.29187	0.499349	1.22111	3.04474	1.52527	1.35943	1.94624	1.12863	1.48728	2.23496	1.28071	1.84433	2.52801	0.880027	2.00363	3.10776	2.83856	1.64566	1.34736	3.25734	1.5156	1.08548	2.97221	2.57861	1.48245	1.41576	1.69238	1.46497	1.35335	2.1046	1.2232	0.0001
59	N	0.753891	0.998253	1.1761	1.51831	1.46013	1.69034	1.33273	1.15811	1.27847	1.48636	2.16378	0.175427	0.992739	1.01385	1.38757	1.01733	1.67951	1.14985	1.32919	3.2431	1.55436	0.60638	1.93527	0.601279	1.58667	2.31067	1.73952	2.09368	3.02791	0.733352	1.41929	3.07561	2.61101	1.60561	1.77795	2.78546	1.2921	0.890529	2.74155	2.70032	1.25165	1.68161	1.65783	1.56829	1.03153	2.33551	1.46042	0.244843
60	N	0.903851	1.02312	0.927742	1.61713	1.64156	1.53033	1.54517	1.30499	1.09185	1.20692	2.24147	0.767801	0.251929	0.0001	1.47573	1.83651	1.68795	0.846418	0.00306483	3.1312	1.7442	0.582034	1.28644	1.02942	2.16291	2.24504	1.82469	2.19871	2.29118	0.852117	1.80472	3.07963	2.36021	1.3693	1.29021	3.21253	1.44316	1.06711	3.10827	2.16675	1.30901	1.98068	1.71303	2.24538	1.13613	2.10783	1.21628	1.03313
61	N	1.10995	1.01385	1.21506	1.79126	1.47823	1.41923	1.39794	1.31275	1.30471	1.37334	2.02762	1.05712	0.93805	0.85906	0.768987	1.68453	0.664062	1.04021	1.35054	3.26676	1.65761	0.0001	1.67812	2.0693	2.2222	2.23253	1.89418	2.67031	3.1129	0.830544	1.93725	3.21215	2.55931	1.49638	1.62561	3.06224	1.47711	1.14648	2.7221	2.69205	1.16991	1.49306	1.55004	1.7831	1.04513	2.16304	1.3293	1.65144
62	N	1.05155	1.10947	1.35959	1.66567	1.40561	1.68306	0.844597	1.1163	1.38172	1.38306	1.96343	0.90304	0.847509	0.145284	1.2136	1.09182	1.546	1.35351	1.4457	3.32313	1.48992	0.0001	1.53862	1.45577	1.84914	2.33305	1.49373	1.78633	2.87424	1.07329	2.34686	3.23059	2.74646	1.22641	1.52168	2.96629	1.51955	1.16839	2.32318	2.84979	1.41446	1.82323	2.09503	1.80317	1.32193	2.25279	1.54543	0.958019
63	N	1.12415	0.961777	1.33932	1.77731	1.6875	1.7476	0.985428	0.914375	1.52068	0.707998	1.61823	0.785734	0.737032	0.628304	1.30007	1.72773	1.62258	0.672697	1.3129	3.16314	1.35009	1.10391	1.83832	1.23558	1.91864	1.81044	1.83812	1.4382	2.89408	1.43261	2.1199	3.28078	2.82312	1.31803	1.50843	3.20816	1.61775	1.32257	2.52483	2.93679	1.76335	1.55856	1.70242	2.70438	2.12902	2.10982	1.03991	0.832456
64	N	0.93864	0.956081	1.14771	1.59988	1.686	1.51656	1.04492	1.89191	1.30864	1.29242	2.09949	0.944467	1.05773	1.01541	0.243326	1.70953	0.511582	0.853518	1.21001	3.20315	1.22979	0.920796	1.8046	1.1975	1.60643	2.34624	1.72584	2.26778	2.94693	0.949927	2.23429	3.14864	2.6541	1.15173	1.47668	2.85854	1.2596	1.20051	1.8324	2.69507	1.43411	1.81199	1.79495	1.83415	1.16902	2.22643	1.29061	1.91957
65	N	0.864196	1.07547	1.47155	1.5498	1.61324	1.68055	0.97961	0.80754	1.61126	1.41675	1.84491	0.915017	0.936016	0.738218	0.988529	1.43805	1.17494	1.09682	1.40102	3.23358	1.58253	1.06988	1.89309	1.50628	2.01197	2.28103	1.88348	1.76871	2.77268	1.15331	2.149	3.24492	2.87519	1.34058	1.21607	3.03405	1.59948	1.03588	2.38747	2.76436	1.52792	1.53677	1.66402	1.62854	1.42109	2.26094	1.38587	0.946541
66	N	1.20662	1.18215	1.28307	1.94964	1.5827	1.60949	0.498699	0.699529	1.52677	0.933798	2.08763	0.511072	0.77043	0.724111	0.285859	1.68422	0.6407	1.32369	1.55193	3.35325	1.63159	0.9698	1.96986	1.73578	1.76646	2.36789	2.10744	1.68044	3.15501	0.455929	2.39174	3.44511	2.79	1.23997	1.66363	3.15606	1.72234	1.58914	2.37258	2.90437	1.43495	1.41516	1.70125	2.14968	1.49802	2.19401	1.65389	0.98298
67	N	1.12049	1.00645	1.03398	1.81617	1.84457	1.60799	0.718031	1.25495	1.26017	1.16722	2.1361	0.920512	1.06583	0.642094	0.715943	1.56256	1.08355	0.741258	1.40535	3.23732	1.53134	1.1242	2.2099	1.70423	1.65474	2.15907	1.80373	1.51954	3.01013	0.821469	2.23024	3.3138	2.6794	1.55689	1.88844	2.96391	1.48122	1.29834	2.14304	2.85729	1.107	1.51688	1.53647	1.81506	1.19171	2.19098	1.1846	0.936365
68	N	0.854534	0.833004	1.24931	1.57731	1.60342	1.58667	0.995641	1.3974	1.38641	1.20469	1.76225	0.522877	0.709572	0.594839	1.58989	1.46566	1.92875	0.981409	1.31833	3.22392	1.49597	0.866414	1.87821	0.599563	1.58865	2.19489	1.74269	1.81771	2.86008	0.787833	2.1385	3.09773	2.71358	1.31421	1.7959	3.06205	1.40755	1.1151	2.07859	2.70659	1.14245	1.72693	1.82476	1.77771	1.32658	2.16271	1.37578	0.961025
69	N	1.08974	1.12634	1.42129	1.77083	1.53419	1.56252	1.1233	1.80169	1.60868	1.38911	2.08392	0.415747	0.876571	0.653837	1.09602	1.46671	0.90929	0.866105	1.37088	3.31555	1.50852	0.0001	1.90979	0.750195	1.925	2.25593	1.84351	1.69111	3.03377	1.12454	2.07711	3.31662	2.8813	1.2186	1.53886	3.17156	1.56822	1.29481	2.72894	2.7739	1.36763	1.75778	2.07441	1.88552	1.25517	2.32266	1.18126	0.485893
70	N	0.428359	0.902276	1.25517	1.15766	1.36998	1.6392	1.24995	1.02399	1.42776	1.2071	1.65374	0.911759	0.913215	0.648664	0.90649	1.30251	0.785554	1.14257	1.21366	3.17665	1.55148	0.0001	1.84151	1.07936	1.56495	2.1464	1.82548	2.06613	2.56305	0.652273	2.34425	2.93333	2.7267	1.26545	1.28215	2.78762	1.35771	0.574057	2.00705	2.44973	1.52973	1.82352	1.93018	1.66675	1.61524	2.26096	1.43352	0.982972
71	N	0.708843	0.920637	1.40384	1.46727	1.37016	1.62867	1.00108	0.878279	1.647	1.10451	2.08594	0.692087	0.430497	0.0001	1.56465	1.46843	1.83813	1.10493	0.0001	3.18038	1.62686	0.0001	1.89136	1.19801	1.71177	2.2287	1.75989	2.47471	2.3387	0.860298	2.10553	3.13396	2.92414	1.45189	1.51387	2.99389	1.50849	0.934656	2.32141	2.54419	1.42634	1.47555	1.66804	1.46196	1.50361	2.51548	1.37252	0.856377
72	N	0.95741	0.804221	1.44841	1.6755	1.54559	1.66221	1.2492	1.12235	1.67908	1.26605	1.73106	0.749838	0.55983	0.283598	0.769391	1.56798	0.250137	0.91488	1.30951	3.18793	1.64233	1.02577	1.86513	1.53715	1.74156	2.10539	1.65247	1.74464	2.82007	1.02299	2.21027	3.29122	2.96056	1.2478	1.71651	3.06904	1.61441	1.31163	2.32015	2.81568	1.38107	1.71903	1.90971	1.93343	1.54769	2.27319	1.20621	1.16233
73	N	0.641581	0.70761	1.06483	1.5073	1.65492	1.61689	1.10627	1.74972	1.23225	1.09752	1.85962	0.616539	0.27869	1.21381	0.784451	1.41494	0.802487	0.790381	1.27174	3.01416	1.55935	0.89861	1.88725	1.31885	1.33884	2.29178	1.71407	1.8062	2.49568	0.159607	2.17553	3.00686	2.56421	1.45441	1.31339	3.17562	1.20553	0.742633	2.79186	2.76464	1.55289	1.3959	1.5117	1.57874	1.37923	2.00696	1.1671	0.0001
74	N	0.642536	0.968913	1.09965	1.4093	1.57451	1.68994	1.0621	1.44826	1.22204	1.24541	1.84316	0.793835	0.949025	0.752902	1.39623	1.51172	1.67737	1.21195	1.32789	3.18996	1.44731	0.699263	1.83461	1.39502	1.93832	2.38709	1.92909	1.86846	2.74306	1.13472	2.25348	2.97979	2.60289	1.03383	1.21708	2.97044	1.30447	1.01258	1.8232	2.69652	1.2752	1.69718	1.70921	1.89608	1.48795	2.14893	1.38057	1.12872
75	N	0.75725	0.902281	1.31165	1.47138	1.69655	1.71902	1.29627	0.885053	1.42447	1.1583	1.70901	0.723794	0.887783	0.848534	1.01985	1.51731	0.867965	1.4565	1.12856	3.23373	1.63388	1.23013	1.79256	1.28394	2.20762	2.1736	1.59919	2.44989	2.71977	0.984017	1.76367	3.00057	2.75458	1.28212	1.08746	2.86706	1.31353	1.0806	2.52338	2.70737	1.42775	1.91646	1.9608	1.54097	1.41074	2.09678	1.71362	1.71999
76	N	0.520996	0.974062	0.949696	1.60909	1.67997	1.47738	1.46684	1.60038	1.14948	1.18669	2.31047	1.04383	0.210306	0.0001	1.43907	1.88142	1.62939	0.512479	0.730877	3.18311	1.72238	0.220191	1.84046	1.25686	2.21764	2.43374	1.32665	2.33495	2.29016	1.09727	2.0665	3.05375	2.37172	1.40369	1.26497	3.2702	1.55971	0.862612	3.15761	2.18296	1.46456	1.79299	1.55657	2.50181	1.59499	2.29831	1.04528	1.23528
77	N	0.717331	0.959923	0.971461	1.38679	1.53539	1.50874	1.43093	1.40996	1.00954	1.2812	2.08494	0.624206	0.99661	0.946526	1.58911	1.63515	1.7808	1.13468	1.28044	3.23324	1.76481	0.0001	1.48322	0.783257	2.42753	2.14427	1.693	1.67441	2.7945	1.09008	1.56291	2.94121	2.31203	1.55285	1.1905	3.11851	1.68465	0.766249	2.81463	2.23659	1.58752	1.99982	1.69073	2.15228	1.21479	2.22387	1.33537	1.05591
78	N	0.461622	0.829761	0.622152	1.30241	1.7719	1.56131	1.41615	1.52712	0.662205	0.74245	1.72582	0.490406	0.482103	1.0638	1.46981	1.74191	1.61105	0.388439	1.20867	2.99542	1.60899	1.32947	1.65651	0.744889	2.21352	2.15983	1.11618	1.81542	2.4014	0.424046	1.63509	2.82959	2.17673	1.71037	1.09217	3.34683	1.16313	0.605801	3.18227	2.21337	1.54515	1.59368	1.4666	2.15709	0.930515	1.96042	0.792511	0.624262
79	N	0.793158	0.900118	1.27183	1.44681	1.50376	1.6473	1.1931	1.27974	1.42884	1.48113	2.06681	0.522587	0.794948	0.688383	1.27509	1.603	1.53822	0.865413	1.27965	3.20542	1.55025	0.631429	1.73227	0.639632	1.76793	2.28028	1.48631	1.68373	2.93468	0.644205	2.04987	3.12681	2.71841	1.16576	1.35902	2.9615	1.47645	0.989696	2.48466	2.79124	1.29454	1.64183	1.77736	2.10686	1.63431	2.29965	1.34095	1.10112
80	N	1.19582	1.17117	1.3749	1.84397	1.47226	1.61475	1.13915	1.7828	1.54352	1.32474	1.88597	0.695173	0.858361	0.888063	1.17811	1.63926	1.16506	1.29014	1.39998	3.36802	1.89051	0.0001	2.03155	0.358439	1.65223	2.28722	1.64835	1.54513	3.07011	1.17101	2.0866	3.32377	2.85516	1.287	1.59805	3.11325	1.55133	1.573	2.57988	2.82433	1.32297	1.91515	2.07145	2.03147	1.4938	2.21269	1.6274	1.07694
81	N	0.878433	1.0619	1.46058	1.57092	1.7283	1.54439	0.906691	0.985467	1.66337	1.25905	1.7664	0.827881	0.653516	0.546936	1.43166	1.56682	1.56726	0.853119	1.47964	3.26692	1.6237	1.42185	1.97409	1.62372	2.06264	2.12545	1.78132	1.95128	2.892	0.845704	2.40053	3.23907	2.95847	1.38028	1.39794	3.11513	1.63812	1.1697	2.46052	2.62624	1.41427	1.77438	1.94372	1.72169	1.42283	2.20693	1.25892	0.916602
82	N	1.18585	0.0001	1.44982	1.88399	1.77466	1.73587	0.912019	0.891185	1.60024	0.71078	0.735731	0.488467	0.468384	0.309626	1.43996	1.90489	1.80967	1.20551	0.0001	2.37066	1.94789	0.760342	2.37667	1.69123	2.29198	1.098	2.04516	0.812005	2.21778	0.0001	1.86363	3.44522	2.90254	1.59518	2.09359	3.28209	1.76165	1.66446	1.80166	2.95321	1.61227	1.80992	1.88527	0.488418	1.36771	2.04793	1.60979	1.21742
83	N	1.0562	1.02198	1.31866	1.73509	1.62512	1.55303	0.885473	1.38873	1.50104	1.2684	2.04216	0.816506	1.05992	0.994856	1.0032	1.53216	1.29956	1.01816	1.30144	3.29211	1.80504	0.673833	1.95553	2.01343	2.06033	2.44301	1.58655	2.22259	3.11808	1.00272	2.32789	3.27364	2.79639	1.12518	1.58465	3.13689	1.57816	1.29476	2.45713	2.72807	1.39638	1.45185	1.71495	1.89426	1.39182	2.1799	1.42372	1.20179
84	N	1.0869	1.05793	1.44479	1.68841	1.44291	1.65636	1.07723	1.08144	1.57585	1.28879	1.97479	0.784585	0.881521	0.715336	1.35021	1.53896	1.64213	1.17615	1.32659	3.24695	1.55879	0.376215	1.98185	0.992744	1.55196	2.23571	1.74749	1.33038	3.07622	0.789294	2.30689	3.2934	2.89581	1.15671	1.46003	3.10447	1.66422	1.34316	2.64321	2.84739	1.42966	1.64328	1.7535	2.09708	1.56226	2.17966	1.37607	1.1581
85	N	0.0001	0.0001	0.0001	0.299614	1.61421	1.65433	1.34863	0.0001	0.0001	0.0001	2.50024	0.769802	0.203606	0.465459	1.46541	1.51184	1.64551	1.2548	0.0001	2.45432	1.36882	1.07752	2.05116	1.17788	2.3469	0.89317	1.82139	2.58978	2.37824	1.26748	3.04016	1.96404	1.43174	1.80597	1.75952	3.1655	0.176578	0.0001	1.81171	2.82723	1.35547	2.22129	2.05007	0.0001	1.19042	1.61701	1.51038	1.85934
86	N	0.491924	0.87781	1.36156	1.14077	1.52145	1.43664	0.979516	1.32201	1.52671	1.19215	1.7364	0.586747	0.908048	0.65156	1.34189	1.41352	1.60525	1.39112	1.1219	3.17067	1.54516	0.306947	2.04296	0.957004	1.55084	2.22814	1.64908	2.33484	2.67812	1.22527	2.26235	2.9552	2.77273	1.28304	1.48366	2.70794	1.40603	0.490715	1.81558	2.27376	1.57099	1.57764	1.64726	1.57414	1.15125	2.22028	1.61613	1.43044
87	N	0.869851	0.960581	1.26203	1.64013	1.59687	1.5416	1.10189	1.52761	1.34318	1.37297	1.88288	0.0001	0.986652	1.18292	1.12298	1.62308	0.980826	1.03854	1.29749	3.17329	1.69862	0.869526	2.17803	1.69344	2.04279	2.23652	2.07375	1.60387	2.95666	0.540741	1.99292	3.15429	2.67096	1.57912	1.49188	3.28497	1.89505	1.36929	2.88698	2.66718	1.37862	1.4984	1.75336	1.94774	1.57431	2.31788	1.25419	0.314598
88	N	1.10017	0.934342	1.1495	1.85237	1.69114	1.34809	1.38225	1.27779	1.29054	1.07166	1.89618	0.0001	0.674978	1.0265	1.7435	1.83768	1.91747	0.50447	1.32568	3.26493	1.77685	0.896497	2.12746	0.47656	2.07425	2.19387	1.60287	1.79754	2.84514	2.12402	2.42608	3.29258	2.58414	1.85073	1.97502	3.37825	1.5792	1.32844	2.92934	2.63488	1.0505	1.48289	1.76655	2.04406	1.62289	2.16478	0.941784	0.0001
89	N	1.00341	0.639483	1.20775	1.68874	1.6791	1.59058	1.22107	1.77011	1.45201	1.23411	0.996578	0.921813	0.55681	0.0001	0.727998	1.61371	0.750358	0.970603	0.428529	3.01254	1.6349	1.07713	2.16826	1.23798	2.21313	2.30671	1.94727	1.92353	2.74737	0.757124	2.82219	3.19654	2.75423	1.28224	1.61837	3.18913	1.44112	1.3575	2.23377	2.73829	1.25855	1.71068	1.72839	0.138483	0.852828	2.11306	1.34097	1.54063
90	N	0.728838	0.979499	1.34033	1.38404	1.37402	1.59817	1.06769	1.66846	1.50832	1.43654	1.86037	0.65928	0.877398	0.688859	0.996065	1.50516	0.935247	0.846716	1.25226	3.21617	1.53927	0.563327	1.85913	0.712622	1.91397	2.3151	1.65419	1.82197	2.84238	0.600114	2.09322	3.10044	2.7963	1.17899	1.33944	3.00839	1.41044	0.852024	2.42059	2.57662	1.48649	1.56138	1.71693	1.51919	1.29805	2.30441	1.24772	0.6101
91	N	0.0001	0.0001	0.0001	0.0001	1.47936	1.63521	1.30095	0.664902	0.0001	0.0001	1.79118	0.860109	0.0001	0.289126	1.39351	1.37472	1.02442	1.42706	0.0001	2.48207	1.73786	1.00399	1.86824	1.64217	2.00546	0.556424	1.87872	1.46659	1.80934	2.08832	1.8955	1.0929	1.28251	1.682	1.6191	3.16717	0.588064	0.0001	1.93725	2.55798	1.59272	2.11355	1.96616	0.552737	1.33478	2.07005	1.69672	1.32753
92	N	0.350052	1.00432	0.426652	1.29854	1.7176	1.67305	1.36195	1.33533	0.377582	1.03769	1.87342	1.08429	1.03737	0.719589	0.842838	1.46466	0.562562	1.38746	1.315	3.15128	1.70671	1.53843	1.29936	0.875519	2.0055	2.27487	1.45878	1.82074	2.5351	1.26159	1.46864	2.80197	2.05017	1.38131	1.14275	3.07686	1.16544	0.921308	2.94037	2.42011	1.52611	2.08813	1.72595	2.19733	1.12757	2.06067	1.63584	0.836095
93	N	0.660088	0.928538	1.03006	1.39054	1.58834	1.48252	1.44626	1.30483	1.23717	1.22589	2.00191	1.1528	0.455398	0.15708	1.37247	1.69125	1.61166	0.725099	0.0673918	3.19775	1.60666	0.0001	1.66624	2.23367	2.52011	2.17034	1.61175	1.80351	2.29119	1.37599	2.14302	2.92779	2.50545	1.3232	1.10002	3.20752	1.40269	0.428389	2.9838	2.04398	1.52168	2.05821	1.86102	2.29571	1.36399	2.11485	1.08703	1.15259
94	N	0.749114	0.840759	1.40563	1.56084	1.82328	1.45149	0.887269	1.82379	1.55531	1.10261	1.60187	0.641175	0.0001	1.27354	1.3938	1.52972	1.58508	0.989451	1.22412	3.15896	1.75182	1.23244	1.97914	1.78157	1.82087	2.15969	1.46961	2.05977	2.50798	1.53316	2.36093	3.15218	2.84942	1.57272	1.17085	3.2858	1.46689	1.21895	2.38986	2.67462	1.52862	1.50166	1.80088	1.65068	1.56129	2.03311	1.37348	0.597728
95	N	1.2357	1.04595	1.41153	1.85207	1.88012	1.63457	1.06283	1.02015	1.60891	1.22417	1.90435	0.602133	0.530098	0.0777477	1.24491	1.61661	1.23867	1.27051	1.55426	3.27695	1.73684	1.33079	1.87471	0.457782	1.75415	2.29625	1.5984	1.57117	2.93399	0.865709	2.20365	3.3677	2.88963	1.22179	1.57075	3.20617	1.64824	1.47091	2.12818	2.88935	1.48696	1.70676	1.87985	1.914	1.45406	2.20358	1.57921	0.781196
96	N	0.75535	0.953482	1.3467	1.35655	1.47148	1.79917	1.18246	1.00974	1.50003	1.18401	1.65136	0.898233	0.718801	0.54719	1.40615	1.50519	1.65085	1.38397	1.25222	3.28941	1.45998	1.05374	2.17482	1.66683	1.52564	2.11664	1.5438	1.6682	2.68946	1.0099	2.23725	3.08789	2.79609	1.3747	1.17659	2.45877	1.51764	0.883513	1.89817	2.84081	1.55235	1.8901	2.0444	1.74398	1.74114	2.16966	1.64103	0.916496
97	N	1.13649	1.01269	0.926321	1.86607	1.73802	1.54519	0.738939	1.13068	1.23359	1.16505	1.94627	0.707155	0.249342	0.291751	0.0001	1.82982	0.0001	0.877547	1.47188	3.31045	1.55538	0.92149	2.00723	0.664886	2.40279	2.21124	1.86772	1.79101	3.19103	0.892251	2.01761	3.37458	2.64652	1.41716	1.60425	3.12797	1.64511	1.56201	2.33393	2.77557	1.15891	1.75475	1.8057	2.13089	1.45044	2.20382	1.09794	0.980474
98	N	0.734778	0.99674	1.30305	1.44933	1.52385	1.48886	1.09034	0.954644	1.45393	1.27796	1.63052	0.771788	0.984406	1.05738	1.48599	1.59127	1.73143	0.735982	1.15456	3.20569	1.40701	0.803087	1.97293	1.69412	1.99656	2.12243	1.43154	2.17708	2.848	1.47462	2.49717	3.10097	2.76917	1.45008	1.28256	3.13871	1.53975	1.11448	2.44394	2.56003	1.24928	1.41796	1.79103	2.04245	1.6967	2.25818	1.25809	0.947004
99	N	1.07144	0.82198	1.3312	1.74672	1.54594	1.52519	0.897614	1.33743	1.34516	1.17488	1.84506	0.830422	0.641349	0.862757	0.792269	1.58982	0.907659	0.853287	1.52044	3.24029	1.55438	0.0001	2.04193	1.34166	2.04455	1.99822	1.83069	1.52092	3.02795	0.763616	2.23935	3.29183	2.71961	1.28159	1.5721	3.15509	1.54404	1.30222	2.47775	2.81282	1.14393	1.568	1.75941	2.06712	1.52494	2.24189	1.18779	0.851496
100	N	0.848083	0.955048	0.963104	1.5743	1.4636	1.65458	1.32447	1.10265	1.10767	1.38178	1.89259	0.743589	0.944484	1.19355	1.13856	1.52788	1.22042	0.82703	1.4243	3.19338	1.53392	0.776557	1.90794	1.18852	2.09571	2.30615	1.80356	1.6425	2.88875	1.15614	1.83184	3.09055	2.50738	1.63232	1.54945	3.1684	1.64346	1.01535	2.60365	2.79701	1.3357	1.55782	1.65226	1.8755	1.3139	2.27718	1.23432	0.0001
101	N	0.749542	0.913519	1.18474	1.4231	1.44002	1.68808	1.50778	1.08912	1.38359	0.760566	1.92593	0.546146	0.0001	0.0001	1.99947	1.56451	2.11811	0.518557	0.442555	3.08705	1.70922	0.0001	2.06852	1.08429	1.5724	2.25721	1.74156	1.82178	2.0983	0.946359	1.97647	3.1027	2.66901	1.74065	1.6214	3.16061	1.63523	1.1982	2.37727	2.64849	1.37038	1.45987	1.71579	1.91139	1.64367	2.02396	0.989899	0.930425
102	N	0.860779	1.02973	1.34329	1.61766	1.26374	1.65018	0.843433	0.820401	1.41902	1.34681	1.83719	0.782304	0.727266	0.0187492	0.406803	1.58413	0.367179	0.960707	1.33044	3.25128	1.6042	0.233178	1.77095	0.71917	1.90066	2.18645	1.67495	1.68334	2.82341	0.33231	2.02054	3.21473	2.77239	1.25009	1.49164	2.86529	1.60538	1.02037	2.4592	2.77844	1.33734	1.52495	1.85942	1.82002	1.37683	2.32574	1.28657	0.908968
103	N	0.706427	0.897487	0.942326	1.44588	1.46625	1.59376	1.32609	1.4152	0.952303	1.27584	1.37952	0.40974	1.05959	1.26359	1.19647	1.37763	1.4568	0.950807	1.32281	3.15815	1.53297	0.928201	2.42088	0.829012	2.19479	2.24639	1.97937	1.80491	2.95929	0.381357	1.72938	2.95628	2.30694	1.72165	1.45606	3.21946	1.46485	0.960571	2.56008	2.73683	1.34355	1.41269	1.58594	1.80801	1.21571	2.25784	1.14706	0.657854
104	N	1.04489	0.939446	1.5446	1.77064	1.39019	1.48203	1.07817	1.8228	1.72218	1.41404	1.72472	0.940169	1.06559	0.985261	0.686184	1.63495	0.788817	1.08079	1.31312	3.2379	1.51407	0.190712	1.92166	1.76754	1.94111	2.18099	1.56923	1.86765	3.04203	0.813911	2.51097	3.37397	3.02673	1.11118	1.50881	3.11157	1.6835	1.37903	2.738	2.73615	1.47968	1.63781	1.83825	1.99744	1.5732	2.29676	1.42223	0.918623
105	N	0.485076	0.772082	1.39653	1.16493	1.58521	1.5055	1.0004	0.811004	1.58064	1.23346	1.87388	0.558816	0.808686	0.551384	0.900716	1.47616	0.726457	0.955418	1.18058	3.15513	1.56673	0.960249	1.63719	0.880281	1.5229	2.09175	1.50265	1.82044	2.45334	0.911685	2.23403	2.96835	2.84211	1.09387	1.17585	3.0716	1.37953	0.713025	2.43039	2.39172	1.58984	1.53785	1.67302	1.37485	1.27694	2.25218	1.37739	0.799974
106	N	0.961681	1.13934	1.3752	1.69812	1.43898	1.6588	1.30351	0.99514	1.59208	1.45957	2.06892	0.0001	0.860688	0.608444	1.33904	1.55469	1.30971	1.212	1.30983	3.35385	1.82166	0.0001	1.93827	1.11292	1.58885	2.17418	1.81618	2.02184	3.01362	1.42661	2.3125	3.26899	2.87432	1.4461	1.51842	3.28317	1.54718	1.25337	3.01755	2.77875	1.51243	1.81374	2.05887	2.01735	1.62045	2.43075	1.55634	1.32796
107	N	0.623311	0.84822	1.13392	1.3481	1.577	1.489	1.08603	0.907668	1.23798	0.843959	1.89724	0.705711	0.213567	0.848422	1.59578	1.3116	1.84808	1.29549	1.05697	3.212	1.6486	0.158432	1.83418	1.7386	1.82448	2.0028	1.6781	1.92477	2.37029	0.905297	2.08465	2.94558	2.5488	1.39965	1.51071	2.92746	1.50939	1.06781	2.07845	2.45954	1.43852	1.43246	1.60316	2.3816	1.99894	2.07031	1.52052	1.35804
108	N	0.86419	0.953109	1.39531	1.56833	1.65467	1.6634	1.11695	0.552125	1.59677	1.08865	1.79937	1.12534	0.867719	0.398875	1.07431	1.54395	1.37011	0.712868	1.39137	3.1903	1.3688	1.05615	1.83988	1.96758	1.74336	2.15123	1.79071	1.83284	2.59663	0.478275	2.25016	3.19484	2.86518	1.27751	1.44665	2.97724	1.58526	1.06498	2.13624	2.73005	1.36104	1.54104	1.7372	1.60754	1.57454	2.09346	1.0419	0.904395
109	N	0.935895	0.994892	1.09359	1.72206	1.71429	1.55151	1.28574	1.17863	1.20738	1.22823	2.02576	0.943127	0.137155	0.636013	1.53375	1.55444	1.74148	0.998207	1.35376	3.21521	1.71568	1.00691	1.71377	1.65229	1.89802	1.90838	1.75004	2.14738	2.71131	1.26637	1.8118	3.15255	2.50286	1.50287	1.20556	3.14298	1.4406	1.29222	2.72256	2.65826	1.6054	1.69395	1.55327	2.17462	1.17791	2.14173	1.21144	1.63213
110	N	0.87404	1.01701	1.37276	1.5714	1.46367	1.65141	0.93109	0.899462	1.5486	1.35567	2.05709	0.0302195	0.481445	0.381553	1.09707	1.41937	1.35679	1.08685	1.33614	3.19696	1.52108	0.711358	1.63123	0.507916	1.62763	2.26706	1.85351	1.55747	2.73914	0.4178	2.35247	3.12222	2.81703	1.23706	1.34171	3.05379	1.40733	1.11067	2.48989	2.76196	1.5586	1.71071	1.84426	1.72579	1.47288	2.21559	1.51498	0.956976
111	N	1.05023	0.996715	0.952368	1.84873	1.72779	1.29884	1.47253	1.26304	1.18062	1.10661	1.91935	1.08004	0.827969	0.908699	0.614617	1.73047	0.626971	0.801949	1.35603	3.25914	1.35201	1.20062	1.51185	1.3908	2.43791	2.19082	1.33139	2.54572	3.05424	0.572123	1.98669	3.2118	2.4577	1.28709	1.16291	3.35377	1.38666	1.26963	3.16331	2.59678	1.47219	1.89741	1.64	2.11509	1.17638	2.19923	1.07125	1.31886
112	N	0.797069	0.960726	1.08208	1.57499	1.41399	1.68546	1.29587	1.12949	1.07223	1.31704	1.85635	0.511696	0.943923	1.19892	1.25259	1.54901	1.21512	0.787223	1.32103	3.19202	1.55914	0.698564	1.91318	1.22695	2.11361	2.29969	1.85763	1.68314	2.89486	1.20795	1.88448	3.10287	2.4767	1.60809	1.52915	3.17009	1.65388	1.06848	2.57755	2.8024	1.3828	1.53483	1.692	1.87542	1.21674	2.24585	1.10226	0.00685228
113	Y	1.07221	1.06386	1.25786	1.81222	1.61354	1.71079	0.903796	1.13482	1.37687	1.491	2.09339	0.609416	0.297984	0.388473	0.840386	1.56371	0.178285	1.44079	1.49297	3.34692	1.75237	0.373999	2.12585	1.14805	2.31256	2.28401	1.80098	1.65563	3.19188	0.896844	1.99178	3.3153	2.69783	1.24742	1.41582	3.16557	1.59457	1.3803	2.65028	2.91521	1.24771	1.64542	1.86419	1.9185	1.39963	2.29668	1.59675	0.632846
114	Y	0.957372	1.12636	1.27369	1.59835	1.45781	1.56982	1.04627	0.92048	1.3762	1.35957	2.03041	0.699416	0.918843	0.671979	1.62518	1.40671	1.65729	1.83694	1.36504	3.34661	1.55877	0.541602	1.95666	1.13025	1.90374	2.33908	1.88434	1.633	2.91964	1.52888	2.04841	3.18116	2.73283	1.23341	1.44787	2.92928	1.50935	1.32757	2.40446	2.75448	1.5868	1.84032	2.10688	1.66508	1.10572	2.28231	2.00233	0.296636
115	Y	0.879	1.02486	1.19445	1.5682	1.63428	1.60504	1.28455	1.33503	1.29574	1.00768	1.6376	0.459493	0.699828	1.0836	1.32349	1.73686	1.49011	0.396077	1.23612	3.13624	1.56689	0.959398	2.23401	0.782272	1.79235	1.93103	1.68138	1.67108	2.66501	1.10269	2.40373	3.10103	2.60632	1.71532	1.56106	3.34714	1.45345	1.33431	3.16504	2.72948	1.43568	1.34364	1.8529	1.79447	1.58235	2.04112	1.05231	0.402555
116	Y	1.19985	0.996184	1.2708	1.86131	1.63289	1.64098	0.890458	1.22824	1.33791	1.03213	2.07207	0.662312	0.804033	0.731973	1.29624	1.78511	1.55943	1.37623	1.39874	3.25341	1.71509	0.393978	1.98428	1.01184	2.32998	2.43108	1.60613	2.47154	3.37745	0.495108	2.48863	3.32182	2.67907	1.51284	1.646	3.27682	1.511	1.45087	2.85418	2.85045	1.30023	1.71693	1.85091	2.13123	1.28394	2.24933	1.52062	1.35887
117	Y	0.818415	0.966332	1.31427	1.54644	1.4389	1.6747	1.04626	1.2178	1.48181	1.33459	1.8418	0.76171	0.777384	0.106305	1.01867	1.53625	0.910064	1.34963	1.36958	3.22162	1.56622	0.603628	1.90991	1.06797	1.30832	2.19018	1.66849	1.58906	2.99022	1.44797	1.67556	3.25223	2.79437	1.48607	1.66459	2.91471	1.70442	1.27792	2.28874	2.84554	1.20459	1.68576	1.99874	1.80562	1.27519	2.20977	1.51987	0.964529
118	Y	1.0602	1.1828	1.17936	1.73891	1.65517	1.71117	1.07727	0.766351	1.3305	1.31389	1.77519	0.614375	0.313941	0.496107	0.912715	1.48298	0.964509	1.66081	1.42797	3.32015	2.06154	0.971548	2.02952	0.765953	2.20589	2.1031	1.69277	1.57119	3.18382	1.10851	2.27975	3.2534	2.61423	1.58198	1.72416	3.08627	1.47277	1.29626	2.63722	2.92059	1.32909	1.92215	1.98199	2.027	1.39031	2.24957	1.81979	0.892699
119	Y	0.966908	1.06271	1.3577	1.62741	1.33171	1.68479	1.08909	1.38908	1.50133	1.35166	2.14617	0.010216	0.760093	0.0035006	0.887756	1.31953	1.25693	1.24343	1.38166	3.26896	1.64571	0.0001	2.00153	0.551132	1.98843	2.09099	1.87688	1.64692	2.96961	0.994485	2.00791	3.23757	2.81305	1.17289	1.74565	2.9418	1.55211	1.27896	2.46078	2.80324	1.1565	1.7895	1.95642	1.76704	1.10665	2.27137	1.51729	1.15934
120	Y	0.968268	0.974556	1.19654	1.5812	1.50213	1.57762	1.08773	0.987664	1.3231	1.33194	1.85175	0.938889	0.704944	0.154926	0.892682	1.35943	0.51109	1.44746	1.4919	3.20177	1.57493	0.262715	1.61555	1.04503	1.45346	2.2297	1.76112	1.7319	2.84572	1.41034	2.08437	3.18545	2.66256	1.08394	1.82854	2.76496	1.44728	1.30244	2.1395	2.72421	1.2924	1.93108	2.02914	1.87147	1.19063	2.2977	1.6072	1.1678
121	Y	1.06901	0.955805	1.22566	1.79589	1.54351	1.76228	0.803284	0.0001	1.39133	0.0001	2.14395	0.394341	0.0001	0.0001	1.32302	1.66554	1.59826	0.577423	0.00971068	3.27171	1.47738	0.0001	2.07266	1.40405	2.27927	0.669258	1.53824	2.04953	2.54304	0.358434	2.57598	3.28346	2.74926	1.54609	1.60443	3.24272	1.57317	1.28103	2.72294	2.92712	1.3985	1.84932	1.99343	1.38947	1.484	1.97907	1.13982	1.89124
122	Y	0.821229	1.02714	1.28468	1.51147	1.39581	1.75365	1.19857	0.999812	1.47162	1.36022	1.95629	0.163092	0.653225	0.437821	1.16915	1.48707	0.651805	1.1501	1.37907	3.19839	1.63197	0.517366	1.80445	0.789365	1.9745	2.26008	1.71667	1.80778	2.82231	1.6752	2.08622	3.14387	2.78905	1.18609	1.62842	2.96528	1.41917	1.18426	2.79172	2.76674	1.32997	1.6539	1.79306	1.59524	1.35153	2.25798	1.47617	0.976467
123	Y	0.950281	0.985897	1.28305	1.56737	1.43704	1.76838	1.15494	1.01743	1.43854	1.32576	1.89458	0.126049	0.605416	0.365983	1.13496	1.43352	0.678462	1.10693	1.4166	3.19646	1.64774	0.69006	1.84856	0.760124	1.95768	2.27109	1.67809	1.90886	2.80321	1.67849	2.02351	3.13472	2.77293	1.17305	1.59715	2.99645	1.35722	1.30324	2.7416	2.79884	1.34017	1.72762	1.7518	1.63011	1.3423	2.22838	1.43889	0.9724
124	Y	0.513528	0.569251	1.32974	1.31341	1.5898	1.69666	1.1262	0.403106	1.55576	0.0288547	2.04654	0.821542	0.0001	0.0001	1.08878	1.62184	1.17484	0.922565	0.0001	2.81309	1.49361	1.03814	1.74857	1.23588	1.18999	0.411843	1.64433	1.9277	1.83258	1.02889	2.45298	3.01443	2.83202	1.23668	1.45274	3.08765	1.46076	0.740969	1.68363	2.75356	1.62168	1.49434	1.69676	0.198902	1.07749	1.3937	1.29001	1.49981
125	Y	0.0001	0.752356	0.960492	0.698141	1.58537	1.49507	1.20472	0.962689	1.05966	1.20854	1.83174	0.659627	0.927163	0.738123	1.37063	1.39152	1.5977	0.358562	1.20474	3.14053	1.54694	1.10441	1.94969	0.933803	1.7433	2.18711	1.85688	1.97285	2.64058	1.09576	1.96503	2.643	2.42831	1.24411	1.46115	2.98153	1.14817	0.0419764	2.50448	2.32349	1.34748	1.49981	1.51421	1.63827	1.41178	2.16703	0.950892	0.604516
126	Y	0.753606	0.924494	1.19503	1.51049	1.42056	1.64152	1.1496	0.976797	1.37864	1.33964	2.03321	0.843608	0.540233	0.601829	0.689965	1.47499	0.65231	1.04349	1.40464	3.17978	1.52964	0.620564	1.79725	1.40721	1.68825	2.43785	1.80341	1.86806	2.73101	1.18742	2.18954	3.12485	2.71629	1.15253	1.45705	2.85481	1.50794	1.08348	2.42623	2.72839	1.39829	1.85585	1.96638	1.68398	1.31884	2.27028	1.3972	1.21852
127	Y	0.6753	0.980582	1.31736	1.38127	1.41759	1.58881	1.06839	0.919079	1.52055	1.28628	2.0004	0.798297	0.80233	0.646729	1.18336	1.3281	1.38164	1.05466	1.31513	3.20225	1.49104	0.0938442	1.86547	1.44268	2.03459	2.28721	1.84645	2.02737	2.75006	1.00202	2.29671	3.13072	2.82671	1.23125	1.30549	2.90711	1.54429	0.884993	2.3176	2.57658	1.30907	1.63151	1.71625	1.54296	1.37001	2.3094	1.36624	1.15468
128	Y	0.578192	0.864931	1.26747	1.4075	1.69298	1.40673	1.11497	1.92441	1.28095	1.01724	1.93286	0.657265	0.0157389	0.715754	1.47016	1.5608	1.70493	0.683976	1.18035	3.14105	1.5584	1.01928	1.67645	1.75845	1.37801	2.26423	1.43759	1.94026	2.60184	1.12818	1.91918	2.92556	2.5833	1.28885	0.998106	3.25621	1.27775	1.12755	2.60243	2.55191	1.44364	1.21663	1.34917	2.05432	1.88939	1.97557	1.01253	0.743083
129	Y	0.846754	0.976431	1.20793	1.50251	1.44369	1.6893	1.08247	1.00232	1.33841	1.36508	1.87784	0.5634	0.788977	0.690855	0.869826	1.14761	0.753869	1.33649	1.29178	3.27092	1.55947	0.784806	2.00217	1.04739	1.95179	2.39922	1.914	1.93899	2.85432	1.07185	2.2704	3.10938	2.66731	1.34139	1.3378	2.9458	1.44094	1.13887	2.54645	2.76458	1.46018	1.75733	2.03256	1.65161	1.34548	2.27388	1.50767	0.640394
130	Y	0.605321	0.531846	0.66503	1.4215	1.6247	1.57851	1.73179	1.15959	0.932885	1.0295	2.39677	0.520973	0.0001	0.0001	1.06929	1.41698	1.06875	1.22461	0.0279357	3.05092	1.56008	0.92785	1.58799	1.032	2.16654	2.42179	1.65339	2.54581	2.45726	0.804307	2.3674	3.00237	2.2535	1.65757	1.49106	3.15032	1.58556	0.838503	2.0525	2.54734	1.29056	1.89712	1.91229	1.73412	1.07122	2.36959	1.44039	1.24686
131	Y	0.996099	0.986202	1.37587	1.67688	1.80354	1.49786	0.922348	0.920579	1.50528	1.17945	1.84948	0.77637	0.0001	0.0330103	1.26723	1.70258	1.43177	0.853111	1.40025	3.18064	1.46419	1.49712	2.22313	1.05968	2.28037	2.17255	1.85753	1.42426	2.68591	1.59076	2.32993	3.25008	2.84025	1.2218	1.46554	3.08432	1.57272	1.48799	2.81887	2.74758	1.38255	1.58601	1.8024	1.86239	1.62395	2.1754	1.30242	1.57887
132	Y	0.575959	0.902574	1.28553	1.34043	1.49299	1.74011	1.04786	0.8596	1.46328	1.22674	1.77237	0.683695	0.864857	0.804602	1.50649	1.25006	1.76588	1.25122	1.29667	3.20822	1.56419	0.849962	1.82649	0.960738	1.96818	2.3494	1.68426	2.05085	2.67709	0.863099	2.21841	3.1264	2.7434	1.44269	1.26141	2.73671	1.53001	0.81451	1.90558	2.72081	1.3959	1.725	1.86547	1.74891	1.44358	2.25706	1.55389	1.46264
133	Y	1.26207	1.27241	1.14747	1.97838	1.43321	1.61345	1.51544	0.804306	0.985983	1.17365	1.96686	0.76349	0.503363	0.839057	0.464658	1.34984	0.521324	1.57581	1.70991	3.47082	1.56335	0.0001	2.01302	0.641904	1.96052	2.14545	1.85877	1.7502	3.36179	0.456525	2.18206	3.44918	2.62348	1.55605	1.70567	3.16184	1.59472	1.60996	2.58765	2.90691	1.25171	1.7526	1.99448	2.14547	1.27434	2.39315	1.21771	0.859593
134	Y	1.10064	1.03923	1.37097	1.80583	1.73513	1.57767	0.963933	1.08843	1.50437	1.15978	1.6307	0.947977	0.521135	0.144538	1.21087	1.69354	1.35042	0.74104	1.55033	3.28681	1.53698	1.02035	2.15567	1.25709	2.06122	2.07875	1.92445	1.53246	3.10832	1.20282	2.13642	3.31151	2.77157	1.24504	1.58235	3.18393	1.58085	1.48142	2.25441	2.79919	1.40473	1.82369	2.03195	2.09016	1.52856	2.22305	1.2566	0.840755
135	Y	0.725031	0.903981	1.47385	1.52741	1.44742	1.58742	1.09422	1.19274	1.66205	1.28419	1.98879	0.656784	0.6894	0.520592	1.03828	1.57534	0.965412	0.970024	1.32412	3.16914	1.56983	0.450291	2.11231	1.47508	2.44156	2.34507	1.83253	1.56879	2.80506	0.820919	2.27148	3.23865	2.94954	1.20382	1.43431	3.18471	1.63043	1.2587	2.80815	2.71526	1.45015	1.64611	1.7881	1.69471	1.31559	2.3269	1.29164	0.848651
136	Y	0.90334	0.985229	1.30917	1.64113	1.3783	1.58608	1.05546	1.97326	1.4784	1.34392	2.03953	0.969733	0.709748	0.504782	0.554861	1.71597	0.471721	0.968654	1.2608	3.17543	1.86385	0.284628	1.93039	1.41873	1.66994	2.39543	1.67308	1.77576	2.91348	0.457745	2.20696	3.17073	2.76634	1.19507	1.83511	2.94342	1.45093	1.2198	2.24434	2.75833	1.33325	1.40839	1.61519	1.79654	1.07872	2.25649	1.31226	0.948257
137	Y	0.831381	0.856702	1.48739	1.55371	1.46519	1.69097	0.985382	0.70189	1.68204	1.33114	1.90982	0.890333	0.637362	0.657987	0.761323	1.61125	0.516892	1.12791	1.20148	3.14997	1.63151	0.504828	1.80204	1.0284	1.84438	2.42083	1.67618	2.55107	2.67837	0.785262	2.4435	3.2766	2.95191	1.3421	1.33206	3.14788	1.63783	1.18643	2.57269	2.75122	1.57458	1.66731	1.827	1.76594	1.66986	2.24201	1.48952	1.27482
138	Y	0.771979	0.88674	1.27025	1.43062	1.78603	1.57072	1.35713	1.18689	1.50454	0.690508	2.12551	0.585877	0.0001	0.356212	1.35341	1.57242	1.38377	0.690517	0.379476	3.04351	1.60971	1.34776	1.94233	1.19313	1.72232	2.07352	1.32539	1.9973	2.19047	0.980242	2.10676	3.11585	2.78895	1.65935	1.58997	3.3611	1.55295	1.05313	2.50326	2.69781	1.35053	1.35401	1.71411	1.71996	1.58398	1.73771	1.07066	1.44526
139	Y	1.10231	1.01039	1.25963	1.71754	1.50142	1.61565	1.11976	1.31953	1.42519	1.15063	1.91915	0.595699	0.39548	0.143956	1.61056	1.54682	1.61184	1.08601	1.49916	3.18772	1.63798	0.367151	1.88105	0.675391	1.95973	2.18817	1.87773	1.49393	2.87342	1.02946	2.67276	3.28291	2.72408	1.43972	1.68394	3.12325	1.47587	1.47522	2.65497	2.74888	1.33334	1.67593	1.80316	1.86686	1.28641	2.09316	1.36041	1.03009
140	Y	0.729066	0.98047	1.44438	1.44064	1.73406	1.67144	1.09316	1.48539	1.61032	1.34552	1.80943	0.655302	0.914152	0.802388	1.43986	1.54182	1.47568	0.885888	1.21907	3.16717	1.55523	1.36372	1.77475	1.55944	1.69641	1.98821	1.80346	1.49025	2.60713	1.43443	2.47613	3.14099	2.86552	1.74893	1.17343	3.29695	1.65693	1.13582	2.57808	2.7791	1.64711	1.36675	1.68308	1.5686	1.47673	2.33947	1.23333	0.428879
141	Y	0.763969	0.247855	0.974622	1.57514	1.76942	1.6624	1.88575	1.16753	1.05992	1.18358	1.04216	0.262875	0.111985	0.0001	1.76401	1.56797	2.02283	1.04783	0.0001	2.87886	1.72351	1.55665	2.00145	0.906416	2.19632	0.134955	1.92862	1.96091	2.41225	1.22525	2.7923	3.06474	2.39752	1.75201	1.57099	3.3055	1.65286	1.01599	2.32732	2.80527	1.54765	1.90505	2.03986	1.79094	1.39377	2.1716	1.38522	0.524097
142	Y	1.05472	0.933583	1.23659	1.6786	1.3157	1.56985	0.836529	1.29026	1.41115	1.37908	1.80147	0.657081	0.645916	0.445827	1.13164	1.47481	1.22315	0.944586	1.55245	3.23892	1.56668	0.0001	1.75558	0.365535	1.62727	2.30693	1.81636	1.598	2.90484	0.969174	1.97918	3.25515	2.71265	1.28254	1.51666	2.99309	1.52045	1.34961	2.27907	2.73682	1.43973	1.68346	1.83887	1.85814	1.19966	2.30194	1.30539	0.878342
143	Y	0.692363	0.97475	1.19076	1.54129	1.49976	1.6322	0.819465	1.01653	1.39404	1.393	1.88418	0.812642	1.0034	0.931879	0.93089	1.59141	0.969788	1.20925	1.22778	3.21822	1.58505	0.900709	1.77109	1.30024	1.87084	2.33506	1.83138	1.72568	2.99572	0.873335	1.95336	3.17301	2.70661	1.19953	1.17998	2.94352	1.48322	1.07441	2.48436	2.72063	1.36128	1.66708	2.03456	1.70233	1.23843	2.28644	1.53149	1.2044
144	Y	0.760988	0.913251	1.18851	1.48614	1.53403	1.62938	1.10306	1.57914	1.29349	1.38716	1.90544	0.289201	0.0609492	0.776938	1.37173	1.39166	1.57038	0.729058	1.18278	3.19418	1.65651	0.20448	1.80036	2.00398	2.15517	2.16634	2.0623	1.75003	2.76435	1.38519	2.38418	3.01677	2.60647	1.73827	1.51808	3.2631	1.46328	1.02148	3.15943	2.59579	1.547	1.49432	1.74713	1.8757	1.62034	2.35961	1.17623	0.0001
145	Y	0.551142	0.955492	1.11041	1.40376	1.11718	1.53563	1.16992	0.87675	1.26428	1.40781	1.86527	0.505521	0.852814	0.627466	0.602795	1.30323	0.0793443	1.17202	1.37677	3.1921	1.89744	0.0001	1.69963	0.710765	1.78252	2.10729	1.73945	1.76259	2.80606	0.606513	2.07669	3.01296	2.58093	1.18871	1.6818	2.74362	1.32792	0.917487	2.26216	2.5513	1.67096	1.64544	1.8224	1.6355	1.13621	2.33236	1.44245	1.15803
146	Y	0.87669	0.886214	1.25704	1.59576	1.57336	1.58912	1.12635	1.1338	1.41445	1.4003	1.64572	0.94537	0.790321	0.728268	0.754777	1.48564	0.895914	0.959033	1.42563	3.24261	1.44298	0.898542	1.95348	0.936407	1.89993	2.32743	1.58708	1.82565	2.87356	0.270414	2.27434	3.14201	2.72109	1.14888	1.36705	2.91773	1.46594	1.2338	2.04699	2.73634	1.49441	1.83784	1.86347	1.76556	1.55992	2.27036	1.37001	1.13654
147	Y	1.16266	0.989303	1.48593	1.87712	1.59058	1.5812	1.04664	1.0201	1.65921	1.37019	1.58389	0.638605	0.691455	0.535176	1.05521	1.53132	1.23938	1.00141	1.32317	3.34823	1.3634	0.152279	2.06445	0.411749	2.35191	2.12493	1.83716	1.66065	2.95837	0.523469	2.33211	3.43786	2.91339	1.26014	1.51858	3.22503	1.66457	1.52479	3.0351	2.79181	1.41253	1.85375	2.07761	2.03722	1.57301	2.30667	1.37221	0.942255
148	Y	0.813093	0.778287	1.09881	1.47587	1.02299	1.5708	1.94424	1.34198	1.15704	1.23949	2.08128	0.888176	0.295587	0.0001	1.44711	1.4923	1.03139	1.1089	1.09111	3.10444	1.6395	0.0001	1.78353	2.08246	1.85307	1.95643	1.65558	2.66228	2.55122	1.0276	1.80084	3.06284	2.56672	1.5459	1.64885	2.75578	1.34732	1.11436	2.65349	2.47522	1.1225	2.00276	1.92628	1.61788	1.13098	2.2651	1.46882	1.76465
149	Y	0.635251	0.943935	1.36772	1.42956	1.56254	1.6603	1.09963	1.22826	1.51964	1.34032	1.89143	0.790423	0.715492	0.653312	1.39977	1.5606	1.53229	0.798901	1.30961	3.14244	1.43671	1.03293	1.98664	1.04607	2.0132	2.27206	1.81196	1.55386	2.55086	1.55643	2.29368	3.10001	2.84643	1.28988	1.32701	3.08996	1.478	0.930509	2.29689	2.74513	1.447	1.44228	1.62252	1.60374	1.32728	2.31313	1.08868	0.945189
150	Y	0.900096	0.853556	1.2004	1.53938	1.44283	1.71785	0.935045	0.977457	1.31138	1.30499	1.94335	0.770755	0.76951	0.838128	0.662057	1.55448	0.417342	1.12558	1.50096	3.20472	1.58248	0.446189	2.1573	1.4106	2.06245	2.2693	1.78855	1.5713	2.91732	0.285821	1.9935	3.16359	2.73107	1.17095	1.41209	3.05298	1.49186	1.24227	2.6001	2.89139	1.24733	1.64858	1.87211	1.83102	1.17529	2.28905	1.38931	0.943787
151	Y	0.865937	0.0001	1.12834	1.59999	1.57944	1.78598	1.01496	0.974704	1.24549	0.727205	2.20147	0.462061	0.439475	0.615098	1.37817	1.41272	1.64002	1.32001	0.0001	2.66247	1.70694	0.603663	2.13719	1.00749	1.94459	0.0598573	1.65355	2.45511	2.40512	1.08681	2.36697	3.21022	2.60735	1.46857	1.78243	2.85937	1.57389	1.12424	1.65301	2.92393	1.26648	1.75512	1.7512	0.0001	0.681591	1.95741	1.59283	1.83478
152	Y	0.739937	0.823907	1.18751	1.44748	1.575	1.60421	1.12177	1.32256	1.30016	1.36997	1.93414	0.661412	1.06792	1.08946	0.967336	1.48184	1.13137	1.18092	1.22968	3.14396	1.63066	1.14016	2.14177	1.67095	1.90669	2.17924	1.78845	1.72442	2.95445	0.0001	2.10999	3.06909	2.64803	1.34859	1.23981	3.13054	1.80902	1.11394	2.70435	2.72467	1.54049	1.50808	1.74428	1.75236	1.35611	2.2116	1.46242	0.714168
153	Y	0.838834	0.487105	1.19853	1.59527	1.47417	1.69174	1.45127	0.923865	1.39815	1.36129	2.20404	0.718898	0.299231	0.783367	1.21991	1.44272	0.679995	1.26534	0.810662	2.94126	1.60984	1.03202	2.10726	1.19789	2.11242	2.27979	1.78925	2.05254	2.46267	0.96716	2.31068	3.17459	2.65754	1.28269	1.50458	2.91701	1.44934	1.2036	2.82717	2.8637	1.22135	1.78667	2.04047	1.80329	1.3931	2.25705	1.51874	1.47704
154	Y	1.24912	1.13324	1.46331	1.86993	1.53293	1.53449	0.96932	0.85874	1.53201	1.25709	1.56447	0.75386	0.455489	0.354898	0.917506	1.52373	1.10679	1.08004	1.50375	3.34015	1.36932	0.406383	2.15219	0.517016	2.35219	2.14193	1.82113	1.56378	2.95322	0.55098	2.28418	3.41451	2.90634	1.28285	1.50522	3.21309	1.59442	1.56863	3.01363	2.79111	1.35667	1.89217	2.10371	1.98227	1.45883	2.30653	1.35023	1.01761
155	Y	1.09225	0.345665	1.27391	1.8761	1.63986	1.59045	1.02922	1.93183	1.49785	0.72476	2.3389	0.196524	0.0001	0.087107	0.924544	2.00055	0.84225	1.2905	0.0001	2.80757	1.70366	1.07024	2.0727	0.918196	1.69819	2.36628	1.71047	2.61552	2.68963	0.330019	2.62446	3.37402	2.69229	1.37041	1.64694	3.18313	1.58126	1.61615	2.50432	2.82731	1.5564	1.78056	1.93651	1.20271	1.29866	2.08679	1.59592	1.64206
156	Y	0.797046	1.03987	1.38676	1.48201	1.50151	1.7158	1.24425	1.21657	1.50978	1.3171	1.77033	0.685534	0.757165	0.262108	0.947789	1.51555	0.979895	1.26358	1.29618	3.22209	1.44154	0.392714	2.0064	1.01655	1.88578	2.28217	1.76589	1.88681	2.77184	0.980831	2.08271	3.15213	2.79263	1.30982	1.54836	2.8739	1.5348	0.90322	2.34111	2.77066	1.3561	1.80142	1.9034	1.79393	1.56952	2.24353	1.51012	0.804671
157	Y	0.615057	0.940246	1.18233	1.29954	1.46637	1.63029	1.04113	1.24172	1.33827	1.29859	1.80538	0.388244	0.821113	0.879669	1.33016	1.24593	1.3651	0.495463	1.3307	3.22527	1.46513	0.826697	1.67784	1.06895	1.79434	2.19158	1.79925	2.21092	2.75284	1.94889	2.07335	3.08088	2.66983	1.37961	1.61072	2.76166	1.44122	0.760578	2.46244	2.60202	1.06556	1.45621	1.63856	1.54937	0.935014	2.30814	1.10757	1.45942
158	Y	0.539077	0.930703	1.34517	1.32288	1.58443	1.56922	0.956193	1.24915	1.53934	1.31175	1.76702	0.983463	0.957129	0.808274	1.34887	1.40822	1.05952	0.721279	1.23965	3.15213	1.344	1.10956	1.91084	1.06401	1.87148	2.18157	1.80792	2.4365	2.76434	0.923444	2.76105	3.11377	2.84798	1.25106	1.22528	2.8953	1.52823	0.983566	2.00634	2.61618	1.49841	1.55728	1.68742	1.72442	1.53649	2.26703	1.12899	1.03735
159	Y	0.960274	1.02085	1.37579	1.62706	1.48311	1.5354	1.24072	0.933987	1.52049	1.30839	1.9467	0.604386	0.860439	1.11867	0.365978	1.47467	0.609488	0.904499	1.39525	3.25257	1.69884	0.775169	2.18568	0.740411	1.70845	2.19562	1.96705	1.85067	3.00557	1.16025	2.28835	3.22512	2.86695	1.18153	1.73074	3.098	1.52583	1.36776	2.68957	2.60327	1.33376	1.3628	1.70738	1.75871	1.40231	2.3465	1.24324	0.95749
160	Y	0.752709	0.88198	1.3828	1.5107	1.34864	1.62879	1.15611	0.900104	1.6108	1.263	1.66456	0.495161	0.796796	0.670531	1.30013	1.4462	1.20864	1.08773	1.35938	3.18974	1.4446	0.123921	1.82359	0.795946	1.68859	2.1839	1.45844	1.8111	2.82454	0.817485	2.20063	3.23801	2.91093	1.2643	1.36965	3.11813	1.63747	1.19258	2.6703	2.76144	1.52039	1.84173	2.13247	2.16259	1.90822	2.24859	1.3481	0.904241
161	Y	0.992283	0.965709	1.37688	1.73714	1.50133	1.51601	1.02618	1.4032	1.45916	0.848129	1.85998	0.701046	0.312517	0.132772	1.46674	1.7228	1.39966	1.2478	0.675935	3.18579	1.73398	0.918951	2.00197	0.931862	1.73404	2.03828	1.88788	1.27451	2.49468	1.20591	2.5426	3.27838	2.85376	1.55471	1.46157	3.23719	1.58038	1.33484	2.80256	2.76622	1.40183	1.73762	2.07842	2.11426	1.68354	1.85099	1.54702	0.849271
[truncated: 1,507 more columns]

## Sheet: COPSAC2000
ID	Asthma status	1.00_26.0014m/z	0.67_41.0380m/z	1.82_41.9966m/z	1.01_41.9966m/z	4.89_44.9965m/z	1.78_57.0330m/z	1.11_59.0125m/z	1.43_24.0431n	1.80_69.0083m/z	2.55_71.0126m/z	0.90_73.0285m/z	5.86_74.0236m/z	5.61_74.0236m/z	5.47_74.0236m/z	0.50_79.9561m/z	4.24_79.9563m/z	0.51_80.9643m/z	0.80_83.0493m/z	1.22_84.0080m/z	0.67_85.0285m/z	0.84_87.0444m/z	3.01_87.9716m/z	1.82_88.0395m/z	6.10_43.0413n	1.42_88.0395m/z	2.92_88.0395m/z	2.04_88.0396m/z	1.24_22.0126n	1.81_90.0307n	0.47_93.0337m/z	1.88_93.0444m/z	1.01_96.0197m/z	1.80_96.0197m/z	0.54_96.9594m/z	0.72_96.9594m/z	6.26_61.9902n	1.38_97.0042m/z	0.94_97.0043m/z	1.30_99.0188m/z	1.78_99.0442m/z	0.61_99.0442m/z	1.14_99.0442m/z	0.83_99.0443m/z	1.59_100.0032m/z	1.78_79.0286n	2.55_101.0238m/z	0.81_101.0601m/z	5.86_102.0554m/z
1	N	0.710478	1.08901	0.805175	1.48143	1.64508	1.5051	1.4452	1.58814	1.07172	1.11017	1.96693	0.83703	0.948617	0.661332	0.93299	1.56712	0.564142	1.21074	1.32574	3.19381	1.68676	0.978796	1.42212	1.16421	1.86614	2.25068	1.7103	1.787	2.78868	1.15979	1.91763	2.9941	2.32503	1.24425	0.899748	3.15341	1.40972	0.881947	3.21468	2.27389	1.58347	2.27275	1.96816	2.25812	0.908793	2.14253	1.44039	1.14709
2	N	1.11611	1.12286	1.25817	1.80734	1.66883	1.66195	1.08727	1.18297	1.26043	1.22051	2.21227	0.673363	0.689036	0.621569	1.49985	1.66657	1.75986	0.742767	1.53537	3.28498	1.62444	0.0001	1.75956	1.60927	2.13511	2.16692	1.70655	1.71764	2.94129	1.36235	2.42094	3.21968	2.60525	1.59546	1.4683	3.18012	1.42771	1.21661	2.76093	2.9026	1.34126	1.68676	1.71288	1.97522	1.33757	2.18111	1.26154	1.02706
3	N	0.776237	0.913572	1.05844	1.4527	1.75892	1.42528	1.1414	1.23863	1.15965	0.988314	1.66153	0.860796	0.929686	0.756931	1.49455	1.65006	1.44871	0.866491	1.29997	3.18733	1.45533	1.1536	1.59937	0.9733	1.5016	2.02243	1.41655	1.71234	2.43734	0.92748	1.64816	2.98863	2.47788	1.54785	1.2888	2.68351	1.3674	0.918694	2.07073	2.46909	1.64176	1.94123	1.66395	1.94642	0.806011	2.06175	1.29546	0.902462
4	N	0.953436	1.08496	1.27971	1.70434	1.47212	1.5368	1.14543	1.08995	1.35	1.22262	1.87407	0.728501	0.730386	0.728905	1.07901	1.64548	1.06662	1.04292	1.43293	3.22616	1.81296	0.788192	1.54507	1.96272	1.90636	2.12247	1.61033	1.72356	2.87712	1.06464	1.96347	3.14714	2.66487	1.27578	1.28596	3.19239	1.41103	1.16547	3.3101	2.70922	1.40103	1.79762	1.92477	2.09515	1.54942	2.23391	1.43485	0.65908
5	N	0.451546	0.831064	0.83926	1.26731	1.53868	1.70674	1.33274	1.16742	0.570185	0.940965	1.66137	0.453389	0.529215	1.10937	1.1125	1.46101	0.922261	0.612812	1.17588	3.02343	1.54868	1.07091	1.91043	0.719101	1.9515	2.07493	1.44625	1.61476	2.48316	0.616453	1.90273	2.73625	2.11873	1.77092	1.30435	3.13772	0.933587	0.717443	3.13895	2.80146	1.27346	1.46676	1.59541	1.92002	1.45008	2.10461	1.02262	0.20322
6	N	0.273284	0.750335	0.66756	1.09114	1.56056	1.42462	1.21765	1.23461	0.688133	0.740645	1.7504	0.675455	0.524276	1.24058	1.21823	1.50821	1.02291	0.443949	1.04904	3.14745	1.7387	0.75648	1.53862	0.912541	1.98994	1.8715	1.44404	1.69572	2.41912	0.819244	1.86385	2.53456	2.07121	1.70888	1.16608	3.22464	0.807879	0.0001	3.12928	2.1047	1.51301	1.42587	1.54574	1.94574	1.2852	2.033	0.941662	0.327463
7	N	1.03515	1.02846	1.1265	1.66769	1.69742	1.48841	1.18537	1.18878	1.33643	1.02981	1.83721	0.840898	0.802828	0.649047	0.935624	1.63911	0.709715	0.970641	1.34996	3.2304	1.64725	0.880249	1.4726	1.07056	2.07891	2.05224	1.46399	1.91733	2.57002	1.12182	1.64873	3.1746	2.63351	1.2227	1.18352	3.15489	1.48767	1.16099	2.92342	2.55529	1.57871	1.88251	1.85958	1.93483	0.743524	2.19889	1.28944	0.955428
8	N	0.684586	1.02353	0.705046	1.48833	1.42361	1.5771	1.30376	1.55713	0.871127	1.15397	2.31408	0.818225	1.07612	0.856751	1.05814	1.59535	0.842708	1.16782	1.13691	3.23213	1.71544	0.0001	1.56887	0.458038	1.9098	2.37238	1.67569	1.93087	2.5633	1.13283	1.74397	2.98635	2.20623	1.28633	1.11929	3.03331	1.48514	0.944974	3.22766	1.95853	1.46275	2.09874	1.65305	2.50242	1.32733	2.15035	1.28885	1.28598
9	N	0.721255	1.00257	0.92368	1.48054	1.60191	1.53988	1.20176	1.48702	1.02041	1.12288	1.85098	0.942374	0.998912	1.00734	1.3866	1.71669	1.56601	1.0747	1.25557	3.17056	1.84165	0.233633	1.46343	0.846487	1.48685	2.29224	1.01978	1.81977	2.79342	1.47063	1.60007	3.03982	2.42119	1.31939	1.19783	2.96573	1.4422	0.931886	2.44084	2.40094	1.81759	1.89249	1.83085	2.10049	0.840082	2.06864	1.31044	1.00193
10	N	0.986302	0.990469	0.589794	1.69792	1.67559	1.28984	1.28837	0.93571	0.769665	0.915859	1.94337	0.906412	0.77541	0.951459	0.855747	1.39695	0.629645	0.463277	1.49396	3.14613	1.59331	0.807227	1.20029	1.53902	1.95539	2.15905	1.57351	1.95433	2.89754	1.32316	2.31046	3.08506	2.30207	1.42973	1.54008	3.07055	1.36701	1.13479	2.69827	2.52438	1.6426	1.89376	1.54635	1.98325	0.462052	2.12321	0.935106	1.25775
11	N	0.774211	1.02429	0.620846	1.57962	1.55476	1.58026	1.47231	1.3843	0.523365	1.08232	2.04514	0.417598	0.708636	0.877814	1.09296	1.34384	0.945849	0.450539	1.2698	3.14336	1.73939	0.282746	1.45805	0.124687	2.52587	2.2557	1.56757	1.88569	2.53904	1.39439	1.77682	3.05193	2.18441	1.23614	1.22598	3.19977	1.39485	0.802292	3.38302	2.26377	1.50656	2.00552	1.54971	2.49014	1.25873	2.06975	0.899709	0.802851
12	N	0.77975	1.14677	0.845334	1.55395	1.63343	1.48818	1.18696	1.23618	0.763878	1.12437	2.11254	1.00372	0.824143	0.556214	1.6749	1.76052	1.55706	0.938483	1.31825	3.27666	1.90231	0.241797	1.35141	1.50533	2.46923	2.29809	1.72865	1.81817	2.72568	1.28924	1.77087	3.05447	2.25456	1.43676	1.22692	3.0673	1.69035	1.3427	3.14096	2.25741	1.53337	2.0671	1.79728	2.52497	1.27627	2.1601	1.15046	1.20458
13	N	0.595562	0.945152	1.20463	1.29158	1.54576	1.36418	1.21166	1.13987	1.28711	1.02119	1.77602	0.947339	0.889581	0.774417	1.34348	1.42465	1.53733	0.938127	1.09677	3.20036	1.72929	0.0001	1.65297	1.29448	1.65973	1.94556	1.52805	1.70452	2.55917	0.834874	1.78975	2.84756	2.55741	1.29108	1.28108	2.95351	1.27227	0.732642	2.4094	2.27601	1.75663	1.59768	1.71615	2.00901	1.33119	2.07214	1.1979	0.965979
14	N	0.456778	0.849307	0.726452	1.16596	1.6584	1.48227	1.16934	1.46375	0.760427	0.753409	1.82683	1.08192	0.976298	0.927083	1.31051	1.51047	1.35747	0.69536	1.20923	3.14577	1.68245	0.257586	1.36918	1.13184	2.18458	2.14963	1.31861	1.8348	2.40557	1.22094	1.63174	2.79185	2.23661	1.24802	0.92578	3.13257	1.38703	0.416468	2.65012	1.83942	1.83076	1.89632	1.46453	2.30758	1.3155	1.9196	1.11802	1.18328
15	N	0.887778	1.13924	1.11514	1.6341	1.59715	1.51333	1.19483	1.14572	1.09499	1.029	1.83583	0.663956	0.803229	0.547619	1.4259	1.51402	1.25076	0.684137	1.43264	3.19819	1.63894	0.851426	1.51883	1.37045	2.09775	2.06781	1.59006	1.75336	2.77481	1.28454	1.81565	3.06155	2.42803	1.40147	1.11587	3.26741	1.45158	1.12514	3.172	2.62808	1.62285	1.69333	1.62045	2.14263	1.36052	2.12234	0.883505	0.52104
16	N	1.03119	1.16426	1.29102	1.79892	1.5417	1.40634	1.04817	1.74311	1.2908	1.18634	1.96716	0.631757	0.854126	0.806668	1.27678	1.71113	1.40271	0.871083	1.38672	3.30056	1.70285	0.484913	1.60227	1.02184	2.31021	2.3776	1.53995	1.80274	2.94814	1.6057	1.6503	3.20192	2.61654	1.29842	1.38617	3.34633	1.41749	1.3928	3.35377	2.64079	1.66404	1.65028	1.65578	2.17483	1.03408	2.21021	1.30885	0.340122
17	N	1.01528	0.920662	0.7171	1.7681	1.80524	1.40065	0.837022	1.60431	0.345954	0.946992	2.15577	0.508024	1.06221	1.20864	0.603236	1.37766	0.65958	0.597873	1.56074	3.24847	1.73927	0.963907	1.91477	0.635071	2.03936	2.30576	1.34052	1.86535	2.70305	0.582182	1.84188	3.22802	2.3133	1.62331	1.47717	3.32372	1.53172	1.31885	2.97877	2.70608	1.39511	1.64422	1.52401	2.03856	1.38246	2.09383	0.763069	0.32465
18	N	0.974756	0.962185	1.41248	1.67519	1.66517	1.62638	1.31792	1.03727	1.5696	1.15436	1.95535	0.732374	0.801043	0.827355	1.00967	1.62121	0.788829	0.890003	1.40161	3.2383	1.62862	0.818041	1.8664	1.9452	1.96704	2.30739	1.94802	1.89697	2.93452	1.30455	1.96407	3.17694	2.88845	1.14096	1.04714	3.17208	1.5272	1.24047	3.0333	2.75812	1.59874	1.39496	1.64105	1.89694	1.40047	2.21964	1.30548	0.713597
19	N	1.04045	1.07561	1.37525	1.79928	1.62494	1.49787	1.1114	1.04455	1.45436	1.13189	2.01838	1.21271	1.04045	1.0628	1.15619	1.60845	1.4101	1.07993	1.47213	3.31402	1.73271	0.612023	1.7527	1.57785	2.22841	2.37932	1.72242	1.79693	2.91805	0.486292	1.8807	3.28919	2.79725	1.00021	1.24424	3.036	1.68116	1.41068	2.51356	2.70578	1.35337	1.89678	1.86392	1.78577	1.06817	2.17987	1.53694	1.00804
20	N	0.660623	0.95255	1.43435	1.39315	1.54911	1.59178	1.18635	0.84639	1.59243	1.06301	1.74637	0.974074	0.767922	0.522425	1.42972	1.45556	1.71741	0.956032	1.26633	3.15123	1.4938	0.96923	1.6391	1.18198	1.57046	2.2011	1.62645	1.83868	2.55387	1.1588	2.26698	3.04298	2.80574	1.12491	1.34993	2.98407	1.52926	0.866488	2.24843	2.65564	1.48111	1.70762	1.6623	1.78297	1.62833	2.07001	1.38373	1.19791
21	N	1.25575	1.04141	1.39846	1.95467	1.59338	1.48143	0.875049	0.89249	1.56185	1.25083	2.05044	0.711345	0.918481	0.9046	1.15321	1.71307	0.865675	0.972409	1.45313	3.33326	1.56978	0.348978	1.86542	1.04995	1.97965	2.3441	1.96714	1.78294	3.08199	1.52037	2.09115	3.40685	2.88462	1.21929	1.38124	3.2499	1.65268	1.58142	3.15057	2.80255	1.64971	1.6598	1.70715	2.22203	1.58686	2.33121	1.21243	0.858487
22	N	0.904187	0.940133	1.19396	1.54191	1.59335	1.73003	1.03662	1.1779	1.34711	1.18937	1.77918	0.775982	0.868987	0.991304	1.05725	1.43596	1.01284	1.11533	1.36142	3.181	1.54967	0.724068	1.97765	0.791634	1.93072	2.26665	1.42041	1.95453	2.76951	0.975873	2.83705	3.05717	2.62842	1.18025	1.31834	3.05146	1.36036	1.04299	2.35269	2.8827	1.6542	1.85796	1.77469	1.94999	1.60553	2.13438	1.42293	1.24094
23	N	1.08464	1.03125	1.16535	1.70822	1.63263	1.65427	0.960808	1.056	1.30944	1.21428	1.71321	0.669672	0.707589	0.59826	1.32851	1.51861	1.51675	0.599183	1.49183	3.24148	1.67295	0.895259	1.84093	0.660171	2.03291	2.12003	1.81668	1.74497	2.96375	1.39541	2.25265	3.15129	2.64084	1.31918	1.58473	3.1739	1.35349	1.29764	2.80698	2.7622	1.40747	1.59227	1.65905	1.91297	1.48843	2.1709	1.02694	1.03488
24	N	0.886235	1.02524	1.40577	1.70139	1.50431	1.78661	1.10499	1.13455	1.57079	1.31318	2.00687	0.317324	0.817631	0.672801	1.24848	1.68486	1.14522	0.882505	1.40954	3.28924	1.80949	0.575273	1.89784	0.68722	1.82005	2.20517	1.81284	1.78463	2.99412	1.03025	2.06677	3.20704	2.86	1.28493	1.10275	3.17439	1.45548	1.32087	3.16387	2.86945	1.39118	1.57677	1.66264	1.98963	1.50806	2.32451	1.34339	0.517078
25	N	0.943785	1.01463	1.31884	1.67339	1.51847	1.69111	1.18693	1.12025	1.54769	1.20378	1.85965	0.577807	0.862374	0.550849	1.29107	1.40127	1.33535	1.2985	1.35471	3.25472	1.54046	0.235741	1.84587	1.49941	2.001	2.23553	1.67618	1.78765	2.75231	1.50264	2.50568	3.19008	2.8079	1.20991	1.15672	3.06147	1.58306	1.27294	2.4205	2.88017	1.67944	1.79281	1.88335	1.7095	1.35179	2.15092	1.55774	1.21633
26	N	0.909886	0.949479	1.13973	1.55942	1.7006	1.58743	1.28338	1.38143	1.2734	0.890537	1.68584	0.4607	0.243709	1.02319	1.47332	1.60327	1.71783	0.563977	1.13132	3.18207	1.63557	1.17624	1.85159	0.696903	1.79493	2.03378	1.66154	1.71991	2.56546	1.16758	1.90096	3.01006	2.55888	1.64202	1.46781	3.23486	1.36671	0.945685	3.11041	2.72698	1.44334	1.6257	1.81072	1.87034	1.3195	2.1136	0.997693	0.13486
27	N	0.81483	0.977065	0.983712	1.55388	1.69278	1.58635	1.16637	1.30837	1.15651	0.935838	1.8784	0.457627	0.792491	0.93552	1.43494	1.61569	1.53076	0.669051	1.309	3.20881	1.7118	1.26294	1.83235	0.395615	1.88143	2.10325	1.67502	1.76591	2.61711	1.87688	2.17577	3.02934	2.50973	1.54718	1.49225	3.21887	1.35256	1.24641	3.08679	2.71921	1.47029	1.56262	1.68738	1.93454	1.32618	2.05226	1.07912	0.407265
28	N	0.892708	0.99046	1.21722	1.59213	1.55674	1.5094	1.08233	1.05346	1.29752	1.13324	2.01804	0.975396	0.994164	0.855033	1.12291	1.52745	1.41031	1.25034	1.36617	3.231	1.74789	0.703891	1.60747	1.47682	1.81536	2.48729	1.64829	1.67306	2.69164	0.813425	1.85456	3.10991	2.64721	1.26962	1.15522	2.99152	1.57361	1.22152	2.42377	2.6146	1.71629	1.62858	1.77863	1.91033	1.30829	2.19165	1.50064	1.08313
29	N	0.94396	0.984162	1.25723	1.67089	1.5626	1.58988	0.804478	1.01719	1.37661	1.16767	1.77417	0.54831	0.570691	0.490076	1.27347	1.54411	1.42318	1.17717	1.39926	3.19359	1.63706	0.736904	1.86492	0.806022	1.84601	2.13963	1.78951	1.64672	2.89752	0.96745	2.16487	3.21814	2.72587	1.01218	1.70459	2.981	1.52412	1.28478	2.54653	2.78938	1.29879	1.70182	1.86521	1.78265	1.27877	2.21429	1.49299	0.881783
30	N	1.06842	1.08998	1.16697	1.81555	1.58354	1.51035	0.988369	1.0593	1.18457	1.12602	1.7789	0.479658	0.668774	0.529308	0.612516	1.63267	0.867953	0.909211	1.44651	3.24828	1.64039	1.13509	1.60129	0.136549	2.0384	2.04162	1.49613	1.66002	2.99087	0.712706	1.71989	3.23363	2.513	1.42963	1.43565	3.00348	1.47201	1.34181	3.01714	2.7568	1.30816	1.78779	1.98907	1.96187	1.36306	2.17559	1.40164	0.735795
31	N	1.04225	1.13245	1.17038	1.78428	1.75737	1.31097	1.06366	1.13274	1.2872	1.21812	2.05662	0.0001	0.747786	0.70275	1.24312	1.50103	1.44162	1.22623	1.4372	3.30095	1.78872	1.14359	1.6766	0.352062	1.75884	2.23928	1.79686	1.58134	2.89399	1.1937	1.71548	3.20579	2.57697	1.26631	1.41474	3.08313	1.46059	1.31266	2.48795	2.65607	1.4489	1.81016	1.90018	1.93799	1.22911	2.093	1.50397	0.762395
32	N	1.08135	1.1315	1.3628	1.77893	1.76126	1.45525	1.07977	1.59409	1.52639	1.16682	1.88197	0.803861	0.748386	0.363761	0.808574	1.61716	0.769132	0.555898	1.35502	3.30516	1.74551	1.13337	1.78776	0.923257	1.89989	2.22366	1.80573	1.85248	2.97565	1.49301	2.21415	3.27197	2.78671	1.02161	1.39916	3.17119	1.55805	1.32824	2.35609	2.69752	1.47182	1.75478	1.73921	1.94319	1.13673	2.08103	1.39625	1.03075
33	N	1.22328	1.0796	1.42005	1.91794	1.69899	1.691	1.384	1.4611	1.45513	1.02483	1.79383	0.671973	0.51051	0.460692	1.42359	1.8934	1.15703	0.680413	1.69808	3.35544	1.78244	0.0001	2.12982	1.96139	2.29336	2.07627	1.52063	1.63893	3.0365	2.03233	2.11124	3.37754	2.74918	1.82222	1.93657	3.56417	1.99778	1.6949	2.96257	2.87845	1.52936	1.46861	1.70337	1.99927	1.71898	2.28174	1.12007	0.413494
34	N	0.933921	1.16444	1.33973	1.70201	1.33238	1.60015	1.14406	1.0485	1.45369	1.21686	1.84678	1.02167	0.853761	0.42389	1.18738	1.57718	1.08609	1.44046	1.35149	3.35719	1.80363	0.0001	1.72503	1.23434	1.89833	2.2257	1.66103	1.92106	2.92473	1.04057	1.65066	3.21892	2.75795	1.24854	1.36629	2.95158	1.47665	1.21761	2.83899	2.76022	1.57872	1.85454	2.03918	1.71606	1.06441	2.27561	1.66235	0.805432
35	N	0.868696	1.04943	0.651608	1.65899	1.65619	1.54103	1.3863	1.57465	0.0001	1.3365	2.21445	1.13107	0.626131	0.643992	0.463424	1.52322	0.000775657	0.851216	1.68263	3.26347	1.71216	1.00967	1.60101	1.96426	2.22341	2.36274	1.7961	1.6894	2.91562	0.708817	1.8573	3.0204	1.83375	1.79516	1.69435	2.98998	2.10556	1.088	2.51979	2.82136	1.21584	1.75532	1.56589	2.04941	1.12722	2.30622	1.18444	0.989412
36	N	0.796817	0.956454	1.15615	1.48104	1.37685	1.65687	1.23869	1.36435	1.27441	1.05942	1.64956	0.42772	0.881115	0.883795	1.39652	1.50659	1.25483	1.11422	1.21314	3.15597	1.70065	0.260507	1.91013	1.02741	1.58243	2.15928	1.57963	1.75722	2.64513	2.00555	2.09026	2.99735	2.62769	1.36859	1.42247	3.22478	1.35545	1.09431	3.0525	2.65952	1.55599	1.72218	1.9015	1.73467	1.44717	2.16349	1.35122	0.802666
37	N	0.640566	0.911982	1.20272	1.46525	1.38091	1.51984	1.0277	1.56783	1.33647	1.16222	1.73971	0.682568	0.71694	0.487076	0.910949	1.52913	0.637168	1.12164	1.23876	3.20546	1.56509	0.671578	1.44222	0.875465	1.15683	2.28469	1.70053	1.70942	2.68589	1.27588	1.84395	3.03901	2.651	1.23556	1.32372	2.82103	1.45029	1.08018	2.18514	2.59703	1.55785	1.81927	1.88398	1.88138	1.31561	2.10142	1.32491	1.19275
38	N	1.00756	1.06414	1.25156	1.6845	1.36022	1.62009	1.47878	0.863506	1.3921	1.15671	1.70872	1.07981	0.8429	0.583347	0.829108	1.25089	0.592011	0.743421	1.46576	3.28106	1.57672	0.108956	1.77776	1.96096	2.02264	2.08919	1.77684	1.62404	2.92757	1.09773	2.09275	3.1912	2.71778	1.11421	1.54871	2.99191	1.46632	1.33053	2.61096	2.80305	1.44358	1.89137	1.94527	1.84174	1.35293	2.21429	1.22045	0.958594
39	N	0.482035	0.854823	1.49591	1.16485	1.62964	1.40827	1.03238	0.984305	1.72946	1.03911	1.93098	0.802787	0.832238	0.862516	0.982066	1.23736	0.805507	0.831715	1.08453	3.13328	1.65263	1.08738	1.74476	0.784746	1.71192	2.31341	1.86922	1.62771	2.42831	1.13384	1.9021	2.88453	2.9718	1.31868	1.11206	2.87487	1.31431	0.576855	2.19012	2.34829	1.53748	1.4383	1.78519	1.8333	1.69968	2.0998	1.26423	0.93984
40	N	1.3407	1.14049	1.36445	1.99273	1.52023	1.55673	0.946074	0.93144	1.55484	1.05439	2.01107	0.0686204	0.850221	0.427016	0.88641	1.78792	0.62003	1.28043	1.57797	3.33948	1.82665	0.0001	2.0202	0.425204	1.26554	2.18462	1.99837	1.83755	3.14622	1.39219	1.9164	3.44819	2.87407	1.30163	1.60203	3.28083	1.65089	1.69874	2.79615	2.83983	1.74851	1.73808	1.85008	1.96507	1.35443	2.22381	1.58489	0.384944
41	N	1.08353	0.991852	1.25784	1.75251	1.45081	1.5494	1.3698	0.808238	1.34931	1.22599	1.89404	0.529843	0.62121	0.480489	1.19522	1.45311	1.44999	0.918779	1.49048	3.31689	1.70491	0.797147	1.8214	0.870889	1.68847	2.19565	1.6033	1.89042	2.90664	0.518533	2.24134	3.23773	2.70142	1.05281	1.64725	2.83175	1.4913	1.34813	2.48289	2.72953	1.39061	1.90239	2.11723	1.65198	0.882119	2.16379	1.3241	1.245
42	N	0.638792	0.945034	1.48776	1.31457	1.68727	1.6245	1.09711	0.972955	1.69929	0.961191	1.80379	0.80476	0.809331	0.793802	0.938826	1.39954	0.877021	0.919002	1.22602	3.16165	1.5032	1.17512	1.88515	1.32347	2.12545	2.27385	1.88234	2.04281	2.53614	0.769306	2.46078	3.02577	2.8915	1.24719	1.16443	3.09567	1.47341	0.660043	2.3098	2.63784	1.5867	1.55785	1.69477	2.41505	2.29742	2.15024	1.1953	1.13583
43	N	0.847051	0.958729	1.22574	1.58639	1.61634	1.6715	1.58012	0.971315	1.375	1.05233	1.79271	1.00897	0.716822	0.442703	0.9317	1.61518	0.775989	0.948241	1.222	3.19315	1.61001	1.14574	1.7301	0.830685	1.89848	2.12325	1.62998	2.24067	2.7221	1.22633	2.12809	3.11698	2.73119	1.11616	1.39507	3.06082	1.48618	1.05403	2.46388	2.71139	1.4433	2.0234	1.69862	1.71946	1.30851	2.12876	1.2366	0.929322
44	N	0.77502	0.984875	1.13771	1.59141	1.70886	1.51978	1.24693	1.4513	1.15863	1.2475	2.08877	0.305567	0.630337	0.708027	1.39796	1.46562	1.70948	1.02407	1.27953	3.22936	1.60294	1.0076	1.84057	0.4706	1.4278	2.14497	1.53409	1.60231	2.72842	0.615852	2.06393	3.0728	2.49573	1.25811	1.29353	3.14121	1.34166	1.2095	2.91151	2.74047	1.4307	1.79415	1.97186	1.68949	1.24354	2.29577	1.26129	0.574437
45	N	0.913895	1.00509	1.18859	1.59384	1.60708	1.4347	1.12143	1.60428	1.22544	1.00152	2.01755	0.618223	0.695474	0.57485	1.41893	1.3323	1.682	0.864069	1.07274	3.17212	1.94172	0.913697	1.70955	0.539535	1.42383	2.20667	1.65429	2.02798	2.6982	0.790375	1.73425	3.07896	2.58141	1.26818	1.38923	3.05605	1.34484	1.31755	2.74696	2.68108	1.55182	1.65077	1.72026	1.65079	1.09347	2.0379	1.27586	0.904585
46	N	0.941105	1.12236	1.37519	1.59102	1.49225	1.66117	1.06611	1.0506	1.44071	1.3281	1.83091	0.529487	0.85635	0.548899	1.19728	1.56445	0.572495	0.920039	1.40053	3.33301	1.60989	0.0001	1.65993	0.833662	1.51487	2.13487	1.79154	1.83764	2.88121	1.85133	2.10393	3.11814	2.74992	1.17303	1.23269	3.00124	1.36935	0.913544	2.80535	2.7664	1.52571	1.75332	1.78726	1.97548	1.62221	2.31646	1.12542	0.623528
47	N	0.816887	1.0091	1.24635	1.49171	1.40407	1.62183	1.76881	1.34358	1.31389	1.28129	2.00838	0.796537	0.766562	0.682717	1.44067	1.55222	1.6913	1.1422	1.10446	3.21625	1.80938	0.27199	1.75991	0.88634	1.7609	2.31443	1.88294	1.86289	2.6462	1.01447	2.03825	3.02812	2.65439	1.42592	1.46369	3.05294	1.44917	0.892363	2.71268	2.7332	1.41215	1.48922	1.48648	2.20098	1.88614	2.26319	1.45188	0.734228
48	N	1.07531	1.10773	1.1987	1.71496	1.48433	1.57149	1.11191	1.4397	1.35863	1.14446	2.08238	0.446449	0.801341	0.599522	1.1633	1.39311	1.42041	1.17034	1.35839	3.29232	1.77902	0.0001	1.90757	0.912524	1.65823	2.31759	1.72638	1.67085	2.85639	1.39167	2.27141	3.17865	2.71315	1.27498	1.48041	3.06072	1.54454	1.39978	2.96432	2.69944	1.64667	1.74561	1.87611	2.27205	1.70477	2.243	1.38806	0.960461
49	N	1.064	0.934798	1.11149	1.64095	1.53692	1.56154	1.03252	1.02419	1.27425	1.17298	1.743	1.01938	0.817858	0.682266	0.529838	1.48046	0.0893356	0.872716	1.38455	3.22595	1.53456	0.882963	1.66045	1.64745	1.97191	2.16467	1.67251	1.70406	2.94042	1.04929	2.06832	3.1306	2.59066	1.05855	1.34155	3.04171	1.38991	1.3191	2.68515	2.67939	1.25122	1.81458	1.93085	1.98219	1.3361	2.15025	1.23448	0.914754
50	N	0.7571	0.892375	1.22283	1.537	1.52375	1.54159	0.899382	1.07906	1.35874	1.23992	1.93544	0.483656	0.792185	0.47068	1.36534	1.45211	1.63926	0.940966	1.2583	3.18584	1.46289	0.61018	1.84818	0.804036	1.95215	2.24726	1.74715	2.25137	2.85407	0.953093	1.77745	3.04122	2.66314	1.21735	1.40331	2.83445	1.29903	1.10064	2.4059	2.69333	1.44919	1.53912	1.72947	1.89154	1.56166	2.13551	1.30454	1.14108
51	N	0.598893	1.03736	1.33421	1.35501	1.50677	1.19801	1.01227	1.4352	1.33906	1.41699	1.98863	0.785451	0.653496	0.48331	1.06302	1.40688	1.09127	1.11313	1.31889	3.22723	1.59036	0.660477	1.17221	1.37342	1.78982	2.20239	1.85747	1.59472	2.90833	0.892191	1.86824	3.20907	2.72018	1.47557	1.47496	2.52665	1.54055	0.0001	2.53834	2.52366	1.25852	1.64295	1.83387	2.15426	1.00084	2.3376	1.45591	0.891162
52	N	1.00066	1.05079	1.30932	1.69837	1.59935	1.64627	1.08383	0.997104	1.47949	1.16419	1.60392	0.543057	0.753937	0.629717	0.810849	1.5498	0.0202318	1.07559	1.47668	3.26516	1.78219	0.817496	1.66647	0.925962	1.66872	2.10121	1.92777	1.66525	2.92286	1.55734	2.44776	3.20898	2.77336	1.19202	1.22863	3.13259	1.53074	1.39864	2.41172	2.84161	1.57944	1.90061	1.93839	1.94353	1.4229	2.12539	1.35856	0.99449
53	N	0.796864	1.01455	1.42368	1.49351	1.43422	1.55005	1.16727	1.38307	1.60193	1.31363	1.83586	0.692633	0.828834	0.60693	0.69588	1.49715	0.153005	1.24625	1.26766	3.25321	1.672	0.790114	1.69979	0.813752	1.9288	2.22326	1.62192	1.84367	2.72506	0.816265	1.92675	3.14972	2.87638	1.04731	1.31368	2.92582	1.55371	1.07475	2.90755	2.59027	1.5842	1.8908	2.02622	1.75918	1.46022	2.28268	1.47822	1.0391
54	N	1.13997	0.936799	1.15256	1.78018	1.68863	1.48797	1.11899	1.35794	1.19715	1.02305	2.17347	1.03112	0.719441	0.421387	0.591672	1.57775	0.294605	0.930908	1.47398	3.2271	1.59836	1.07542	2.02602	0.95301	2.00255	2.12957	1.86504	2.01462	3.14713	1.3703	2.03076	3.27715	2.65043	0.940039	1.3911	3.08949	1.57249	1.54103	2.86646	2.75	1.40249	1.66738	1.74396	1.87532	1.0939	2.08299	1.29844	1.07856
55	N	0.936736	0.890664	1.31969	1.64964	1.41653	1.5756	1.08718	1.48581	1.4632	1.19457	1.7204	0.893624	0.750572	0.738024	0.933383	1.6594	0.903351	0.899133	1.49128	3.21132	1.57613	0.731473	1.80697	1.67395	2.10453	2.07266	1.48144	1.70868	2.87993	1.33255	2.27009	3.14624	2.72033	1.32769	1.4406	3.09718	1.43703	1.19412	2.55395	2.74724	1.39158	1.53088	1.65047	1.85231	1.46872	2.17027	1.2149	1.22318
56	N	1.07556	1.0434	1.25272	1.74666	1.45388	1.68054	1.28614	0.954716	1.38342	1.34869	1.96548	0.921011	0.844986	0.654669	0.688804	1.39302	0.706425	1.08525	1.5213	3.3204	1.65981	0.0001	1.8853	2.09787	1.77046	2.24459	1.85017	1.90823	2.995	0.809193	2.24569	3.22905	2.69899	1.28518	1.46168	3.19616	1.44062	1.08307	2.93184	2.84917	1.5084	1.67476	1.88832	1.98512	1.61744	2.39926	1.35632	1.13256
57	N	1.10444	0.99699	1.41284	1.79188	1.7089	1.58833	1.00178	0.93975	1.52376	1.12005	2.00612	0.454772	0.874408	0.569878	0.823303	1.48535	0.880856	0.980728	1.40134	3.24006	1.67777	0.882801	1.85696	0.665702	2.10896	2.22137	1.71407	1.56756	2.98943	0.90722	1.7747	3.27211	2.84502	1.12002	1.48961	3.059	1.49142	1.37155	2.37995	2.79296	1.3801	1.73614	1.78008	1.76048	1.33251	2.08436	1.25029	0.755009
58	N	1.03439	0.954397	1.27464	1.74811	1.63784	1.59215	1.42055	1.01287	1.46267	1.16705	1.97776	0.828328	0.613044	0.3107	1.03421	1.48197	1.14714	0.758127	1.4676	3.22568	1.56656	0.940242	2.08697	1.34067	2.18478	2.3745	1.70062	1.65216	2.91683	0.938376	2.15844	3.19674	2.73354	1.23875	1.43673	3.22459	1.42797	1.44897	2.84921	2.78994	1.60693	1.63839	1.63796	1.84441	1.52246	2.19096	1.20196	0.969404
59	N	0.6845	0.824672	1.35813	1.41554	1.37813	1.60784	1.29268	1.2194	1.47516	1.04745	1.74641	0.581489	0.800675	0.948783	0.81118	1.18821	0.720704	1.13095	1.23728	3.129	1.55909	0.324816	1.29964	1.00233	1.50666	2.32916	1.61238	1.98561	2.64407	1.12451	1.45503	3.05391	2.6716	1.30104	1.29948	2.99261	1.52454	0.868638	2.02972	2.46742	1.63979	1.88565	1.83939	1.65365	1.03522	2.11054	1.47022	1.20747
60	N	0.835206	0.485573	1.31095	1.54763	1.42875	1.6632	1.11168	1.46613	1.53457	1.18151	1.9659	0.846655	0.0300744	0.0001	1.29408	1.62229	1.24935	0.591316	0.93018	2.94964	1.75371	0.801278	1.69629	1.11086	1.44921	2.0863	1.72342	2.10266	2.3308	1.06541	2.35171	3.11709	2.80475	1.2602	1.69455	3.11254	1.42986	1.26893	2.94311	2.71941	1.60603	1.60665	1.75432	1.7969	1.55063	2.1982	1.18163	1.14049
61	N	0.689816	0.905664	1.66334	1.3279	1.53774	1.59266	1.20909	1.01515	1.84612	1.1289	1.93743	0.832415	0.967771	0.593764	0.845133	1.57673	0.704358	1.00038	1.28728	3.21045	1.55484	0.606893	1.88645	1.65344	1.96039	2.34368	1.81253	2.09884	2.53834	0.969514	2.0063	3.05672	3.04728	1.19592	1.20232	3.02386	1.49085	0.63979	2.6299	2.62586	1.58356	1.83082	1.76922	2.04156	1.91493	2.22648	1.32445	0.99684
62	N	1.01044	0.990867	1.26693	1.64464	1.30454	1.64906	1.01083	1.05456	1.35019	1.18123	1.81665	0.449955	0.845826	0.522465	1.15726	1.36538	1.35256	0.856169	1.4618	3.20345	1.72506	0.0001	1.70892	0.742333	1.71187	2.22351	1.71604	1.73919	2.77853	1.26044	1.9181	3.13118	2.70211	1.11265	1.32953	2.93397	1.43636	1.30253	2.79013	2.80788	1.37124	1.67782	1.76204	1.8465	1.41072	2.19035	1.35376	0.806273
63	N	0.768902	0.95309	0.960384	1.45239	1.90298	1.74304	1.27322	1.23445	0.928547	1.0809	2.02225	0.563873	0.169069	0.870684	1.58623	1.5142	1.50165	0.831269	1.22334	3.18937	1.669	1.41265	2.20965	2.07059	2.21421	2.16058	1.79447	2.08993	2.66878	0.97705	2.90287	2.92868	2.3776	1.40792	1.29779	3.22471	1.82583	0.986595	2.27523	2.80682	1.41635	1.77478	1.75698	1.67344	1.40378	2.14225	1.19378	1.43268
64	N	0.840534	0.957514	1.18373	1.58565	1.69082	1.61303	0.968194	0.99703	1.26002	1.09292	2.00665	0.812808	0.848092	0.863492	1.01898	1.56778	1.03743	1.19271	1.39552	3.18584	1.69548	1.31216	1.57301	0.88151	1.82019	2.17979	1.78776	1.73945	2.75258	0.670976	1.62215	3.10637	2.58158	1.31641	1.4626	3.05035	1.43523	1.31922	2.74045	2.75724	1.2359	1.43004	1.56129	1.8726	0.999006	2.11014	1.48416	0.901925
65	N	0.512031	0.760398	1.08256	1.51148	1.60732	1.52398	1.15219	1.65411	1.27443	0.796033	1.91881	0.740425	0.686702	0.983788	0.830838	1.35172	0.793144	0.612978	1.2922	3.00562	1.50008	1.13548	1.89724	1.53171	1.73071	2.13793	1.54629	1.51676	2.73836	0.841078	2.16024	3.0196	2.61536	1.45994	1.57338	3.07498	1.3423	1.02973	2.95123	2.74885	1.32199	1.41548	1.41722	1.87724	1.86112	2.09387	1.06514	0.205163
66	N	0.986698	1.05717	1.12488	1.7037	1.47559	1.7897	1.37489	0.700671	1.25241	1.18362	1.86909	0.969757	0.481034	0.561695	1.10356	1.64911	1.31427	0.977593	1.45865	3.24598	1.59395	0.612789	2.12283	2.01134	1.89205	2.22065	1.7002	1.68595	2.91229	1.17243	2.28017	3.13812	2.58687	1.39557	1.59655	3.07755	1.43109	1.33723	2.71127	2.97035	1.38225	1.82984	1.88917	1.91521	1.66003	2.1325	1.34421	0.804445
67	N	1.12984	1.0001	1.30419	1.81988	1.43242	1.55855	0.96253	1.55129	1.40445	1.06982	1.9416	0.71592	0.839024	0.560057	1.14206	1.35599	1.11221	0.645508	1.49518	3.27706	1.70671	0.0001	2.02412	0.920429	1.68362	2.15831	1.54045	1.87178	2.98311	1.74268	2.14657	3.25727	2.72424	1.38544	1.68884	3.18658	1.58152	1.4383	2.5854	2.78691	1.51321	1.40099	1.82742	2.02607	1.44695	2.18672	1.19734	1.13419
68	N	1.16675	1.09295	1.3404	1.84381	1.51507	1.7048	1.06487	0.877205	1.51937	1.23705	1.97249	0.227416	0.760059	0.296828	1.32367	1.66725	1.6329	1.0841	1.5319	3.23786	1.67828	0.363562	1.94203	0.555415	1.85659	2.23669	1.59179	1.53302	2.88161	1.07163	2.15312	3.29856	2.75376	1.28043	1.43538	3.14291	1.50229	1.50541	2.89794	2.9138	1.47642	1.82986	1.776	2.02116	1.64359	2.26376	1.39555	0.965673
69	N	1.07546	1.05535	1.19187	1.76588	1.58578	1.52447	1.01121	1.02698	1.20711	0.936208	1.70851	0.274329	0.950452	0.961702	1.31477	1.59079	1.51664	0.925762	1.25462	3.25155	1.6163	0.93018	1.97599	0.674569	1.06284	2.15829	1.75331	1.47604	2.72529	1.52077	3.11951	3.19825	2.69574	1.7514	1.59691	3.2409	1.40057	1.50856	2.85704	2.80715	1.30828	1.30835	1.55004	2.31765	1.8697	2.16209	1.21045	0.400491
70	N	1.04826	0.968914	1.33299	1.70879	1.59639	1.63474	1.00779	1.15089	1.54896	1.16844	1.80038	0.717679	0.860331	0.717713	0.643797	1.49941	0.324074	0.808644	1.51047	3.2218	1.62322	1.1873	2.0526	0.78521	2.06902	2.18022	1.58631	1.8138	3.00103	1.07846	2.07541	3.2323	2.77274	1.14181	1.31004	3.06571	1.6063	1.45387	2.66329	2.86819	1.31407	1.61686	1.76202	1.95119	1.63548	2.15891	1.33919	1.19294
71	N	1.07826	1.02243	1.23821	1.7085	1.59027	1.67283	1.03354	1.13783	1.31125	1.2799	1.90463	0.705346	0.761099	0.839079	1.16212	1.55666	1.50127	0.876071	1.41378	3.22835	1.64874	0.889815	1.92478	1.02307	2.16925	2.15271	1.67643	1.85312	3.06087	1.25631	2.10065	3.17677	2.66223	1.161	1.34945	3.11161	1.41824	1.37781	2.92186	2.75847	1.52816	1.54474	1.6102	2.0056	1.50034	2.31069	1.12706	0.938029
72	N	1.02172	0.980098	1.26005	1.68709	1.42253	1.63486	1.15105	0.923037	1.38075	1.21763	2.03241	0.852653	0.754158	0.801238	0.863889	1.60876	0.697363	1.1555	1.35404	3.27281	1.57265	0.697778	1.99298	0.904843	1.66959	2.29037	1.76285	1.67859	2.91756	0.210806	2.00298	3.20519	2.73379	1.16053	1.53774	2.96365	1.51796	1.46928	2.91316	2.80034	1.34671	1.76203	1.8485	1.88818	1.30774	2.20541	1.43145	1.0474
73	N	1.07438	1.05543	1.2704	1.69018	1.5685	1.57124	0.939785	1.03007	1.42909	1.16004	1.9106	0.996864	1.02968	0.973701	1.10781	1.37347	1.3182	1.00184	1.41193	3.2496	1.66677	0.923501	2.14282	1.40032	1.7627	2.14485	1.72556	1.82899	3.06285	0.908148	1.91066	3.24127	2.70257	1.0836	1.23734	3.16281	1.48753	1.45908	3.09818	2.70636	1.21826	1.52937	1.63792	2.05064	1.39463	2.19336	1.26082	0.849314
74	N	1.1146	1.07731	1.2212	1.81069	1.59984	1.51031	1.38553	0.753168	1.28487	1.14946	1.78901	0.924042	0.807996	0.613508	1.07571	1.52347	0.943084	0.954944	1.42758	3.28244	1.66018	0.692501	1.95676	1.7411	1.66605	2.131	1.93991	1.85623	2.95571	1.52769	2.16189	3.24367	2.66152	1.40262	1.61858	3.13679	1.54016	1.49159	2.54626	2.79985	1.59189	1.70075	1.84605	1.94701	1.19206	2.23083	1.30185	0.835743
75	N	1.31435	1.16637	1.24645	1.95156	1.50907	1.51733	1.37605	0.928851	1.40459	0.887274	1.90927	0.997813	0.570262	0.453356	0.949524	1.57914	0.610125	1.15919	1.57093	3.37159	1.67289	0.0001	1.84715	1.92493	1.90552	2.05287	1.57605	1.61801	3.06092	1.26185	2.14134	3.39521	2.73963	1.30012	1.57078	3.05541	1.62063	1.54356	2.43042	2.81463	1.54917	1.81819	1.81976	2.07204	1.52321	2.16293	1.39524	1.00652
76	N	0.891654	0.970705	1.37662	1.58068	1.53945	1.61407	0.959611	1.62126	1.51133	1.15741	1.8579	0.522519	0.904131	0.616693	0.881813	1.61487	0.659639	1.00096	1.30412	3.21757	1.62752	0.872179	1.87452	0.800091	1.85066	2.29912	1.97918	1.77297	3.00498	0.989773	2.23503	3.17643	2.86324	1.12597	1.31107	3.10847	1.49239	1.292	2.94153	2.71372	1.37225	1.44364	1.67104	1.80468	1.33392	2.23484	1.28956	0.717297
77	N	1.00012	1.05864	1.18793	1.6622	1.6846	1.64078	1.05695	0.972242	1.40663	1.21265	2.10656	0.898741	1.04564	0.81241	1.40103	1.68328	1.72621	0.849174	1.40285	3.26868	1.71931	1.20411	1.87195	0.781121	1.93992	2.30052	1.92156	1.95306	2.95237	0.395825	2.39693	3.17224	2.7042	1.30029	1.4587	2.97754	1.43343	1.40227	2.53049	2.76054	1.41157	1.47977	1.49986	1.72744	1.31302	2.22065	1.254	1.02805
78	N	1.00729	0.978225	1.37016	1.72815	1.38581	1.76028	1.0342	1.04015	1.51951	1.31662	1.97689	0.635689	0.62481	0.654962	0.510372	1.52031	0.0001	1.22255	1.41429	3.29821	1.74504	0.218511	1.86981	0.723097	1.74148	2.31554	1.74151	1.92737	2.95135	0.762336	2.00327	3.22756	2.84034	0.932991	1.26943	2.99264	1.56071	1.33324	2.91844	2.87777	1.62819	1.66914	1.70397	1.8898	1.39803	2.28198	1.48883	0.922294
79	N	1.07681	0.981834	1.21661	1.69845	1.28715	1.63759	1.15725	1.11732	1.34575	1.32617	1.68441	0.549128	0.507734	0.612685	0.757271	1.41799	0.386054	0.89717	1.41951	3.2515	1.48511	0.0001	1.69405	0.847406	1.83992	2.12243	1.38288	1.51373	2.93414	1.24968	1.95507	3.17912	2.63037	1.13291	1.46146	2.981	1.47678	1.31508	2.91626	2.83319	1.43538	1.95101	2.06485	2.01355	1.50935	2.27742	1.28777	1.02376
80	N	1.19663	1.0961	1.3069	1.7567	1.63985	1.49374	0.910371	1.07376	1.41248	1.10731	1.65792	0.926128	1.1124	0.997344	1.29975	1.5756	1.38165	0.687306	1.41351	3.26349	1.67341	1.11888	2.03537	1.45404	1.92352	2.15833	1.78416	1.73254	2.94626	1.74629	2.20391	3.27373	2.76348	1.13221	1.31099	3.02534	1.58969	1.51152	2.67983	2.74361	1.38791	1.57473	1.80832	1.88471	1.21367	2.11608	1.17088	1.31155
81	N	0.907099	1.03662	1.4114	1.62729	1.53953	1.65636	1.32023	0.750392	1.57714	1.19493	1.87202	0.799087	0.728845	0.747787	0.598893	1.3868	0.541662	0.782	1.33219	3.25328	1.66141	0.449443	1.82506	1.22392	2.12629	2.0994	1.78892	1.80409	2.84089	0.902917	2.01761	3.23673	2.88961	1.05567	1.39955	3.0422	1.63925	1.1836	2.54612	2.78469	1.50246	1.53256	1.73266	1.78716	1.5113	2.23723	1.26	1.12405
82	N	0.846736	0.955118	1.26816	1.59908	1.30606	1.61626	1.19732	1.09564	1.42824	1.21729	1.9093	0.56759	0.78754	0.666905	1.36799	1.48371	1.49752	0.723537	1.31073	3.23979	1.73706	0.311572	2.00622	0.743622	1.73885	2.32778	1.69197	1.93931	2.8507	0.283081	2.13473	3.11881	2.74572	1.24098	1.46456	3.05653	1.37657	1.26844	2.82187	2.74456	1.68317	1.48515	1.62362	2.14316	1.79501	2.25358	1.1703	0.578661
83	N	1.11677	1.03427	1.21076	1.84829	1.75416	1.57516	1.2186	0.788838	1.38585	0.956972	1.93902	0.945785	0.540368	0.833034	0.685891	1.60483	0.723286	0.896826	1.39979	3.22377	1.5953	1.19039	2.01527	1.86146	1.78624	2.26158	1.80043	1.97691	2.95599	0.640377	2.29281	3.31225	2.72382	1.29145	1.40653	3.23498	1.54767	1.57065	2.67395	2.83051	1.43922	1.70611	1.76369	1.98872	1.52875	2.11734	1.28514	0.945096
84	N	1.06102	1.0458	1.17228	1.70399	1.57591	1.65414	1.09049	1.07832	1.27316	1.2962	1.94154	0.342619	0.651867	0.812356	0.771517	1.6065	0.863021	0.892637	0.19907	3.24252	1.44756	1.16136	1.63397	0.660928	1.70848	2.28147	1.76092	2.13512	2.96362	0.66132	2.08311	3.16521	2.5341	1.25736	1.60704	3.14142	1.37721	1.16863	3.07365	2.8347	1.33437	1.61316	1.78126	2.20938	1.5193	2.328	1.16057	1.0535
85	N	0.845793	1.0493	1.34006	1.56441	1.3433	1.67944	1.13049	0.887646	1.51624	1.24102	1.97975	1.02604	0.975068	0.677612	1.09669	1.3845	1.31025	1.10653	1.32435	3.24142	1.63929	0.0001	1.92721	1.57865	1.96901	2.26249	1.55203	1.88081	2.78392	0.833033	2.13278	3.13013	2.80489	1.24978	1.39499	3.10279	1.44808	1.27036	2.6017	2.77256	1.64634	1.79344	1.85075	1.85124	1.66872	2.2661	1.45335	0.988717
86	N	0.714114	0.985347	1.56803	1.44066	1.61746	1.58472	1.06989	1.32306	1.7891	1.1381	1.78016	0.961304	1.30623	1.23414	1.21773	1.48598	1.36161	0.936059	1.26517	3.17777	1.45948	1.0894	1.97502	1.45609	1.93838	2.30924	1.65037	1.8571	2.47456	0.762186	2.20416	3.11765	3.00204	1.27559	1.17042	2.98508	1.58213	1.04879	2.18241	2.69566	1.44109	1.75372	1.78864	1.67734	1.51526	2.07558	1.25129	1.04276
87	N	0.84251	1.0077	1.1828	1.55681	1.50474	1.58563	1.00766	1.00453	1.31971	1.20682	1.69069	0.605926	0.573851	0.440392	0.745782	1.56239	0.803565	0.784987	1.40817	3.19602	1.45836	0.816424	1.73728	0.626972	2.21822	2.11514	1.79635	1.70342	2.85665	1.07789	2.08704	3.08579	2.65556	1.22466	1.33764	2.9738	1.30435	1.30292	2.65049	2.70775	1.47494	1.56656	1.62209	2.05574	1.63851	2.22976	1.17511	0.908446
88	N	1.12072	0.955338	1.26134	1.76134	1.57702	1.551	1.22624	1.40031	1.41656	1.22808	1.65502	0.926971	0.615745	0.729562	1.20853	1.57257	1.30855	0.875263	1.4283	3.28807	1.58428	1.15013	1.80554	1.29207	1.75799	2.04222	1.67245	1.82238	2.92909	1.50367	2.06387	3.24619	2.74594	1.14787	1.48722	2.95106	1.54869	1.39057	2.39643	2.77669	1.47358	1.79052	1.94682	1.68224	1.06489	2.22309	1.1707	1.04342
89	N	0.992383	0.724212	1.21028	1.62123	1.41927	1.54869	1.14814	1.72038	1.32311	1.19036	1.62051	0.765545	1.1695	1.71135	1.34756	1.54127	1.58365	0.24471	1.21117	3.0913	1.55922	0.903027	2.28549	1.25906	1.76875	2.02536	1.45913	1.76618	2.90972	1.30496	1.99366	3.12266	2.68577	1.66034	1.69546	3.28304	1.46098	1.22442	3.23401	2.66491	1.34371	1.22826	1.45905	2.0636	1.50104	2.18033	0.926211	0.217365
90	N	0.902374	1.01162	1.3777	1.6525	1.65075	1.6037	1.00235	1.08051	1.48218	1.24857	1.81217	0.276269	0.695906	0.420654	0.95727	1.56249	0.948996	1.26638	1.26981	3.23443	1.55049	1.08568	1.57907	0.750934	1.71378	2.09214	1.55817	2.22848	2.85322	0.681065	2.26885	3.16275	2.76105	1.14431	1.48712	3.05139	1.4437	1.25751	2.3311	2.77562	1.6469	1.77407	1.80878	1.95011	1.59328	2.17888	1.53402	1.03796
91	N	1.1191	1.10648	1.23347	1.82479	1.34759	1.76518	0.868243	1.34632	1.37166	0.998584	2.19131	0.426155	0.371597	0.0001	0.708344	1.70974	0.533698	1.33964	1.64024	3.31285	1.57609	0.0001	1.66438	1.04133	2.13521	2.25192	1.75348	1.79921	2.99087	1.11135	1.92096	3.31978	2.68845	1.26927	1.67622	2.98102	1.60297	1.46082	2.94419	2.9335	1.19155	1.8092	1.84603	2.16528	1.17221	2.21614	1.54889	0.749658
92	N	0.290915	0.871158	0.270788	1.09863	1.36579	1.49531	1.36236	1.5847	0.0956112	1.16042	1.7306	0.726814	1.23826	1.36399	1.24848	1.40855	1.09633	0.829611	1.24799	3.33675	1.93004	0.482399	1.44699	1.10518	1.86541	1.5598	1.78436	1.87806	2.59064	0.89009	2.05551	2.51392	1.77732	1.54253	1.18343	3.16252	0.887049	0.579319	3.0349	2.23207	1.42035	1.83417	1.71764	1.86041	1.25591	2.15286	1.18203	0.943557
93	N	1.0547	1.01576	1.28537	1.73529	1.31552	1.58539	0.922537	1.16063	1.45878	1.30664	1.7724	1.00203	0.739236	0.762956	1.4601	1.42147	1.79462	0.944268	1.31225	3.20977	1.5956	0.0001	1.82194	1.56435	1.7487	2.11508	1.67607	2.12807	2.86414	0.864953	2.32936	3.1606	2.74958	1.14356	1.41958	3.11409	1.38354	1.23182	2.85902	2.75167	1.65914	1.60563	1.79567	1.81961	1.52685	2.32554	1.31055	1.06968
94	N	0.798147	0.852039	1.32674	1.47552	1.5909	1.64711	1.02766	1.44103	1.48723	1.10738	1.80001	0.689411	0.871016	0.884468	1.23902	1.54564	1.33941	1.00766	1.22267	3.17838	1.57959	0.997039	2.03123	1.14706	2.06414	2.19181	1.72092	1.69321	2.75321	1.23271	2.15734	3.09991	2.79826	0.993209	1.47468	3.00954	1.52237	1.02928	2.4488	2.76072	1.41463	1.67505	1.81225	1.64481	1.36512	2.20478	1.33009	0.828633
95	N	1.02626	1.15163	1.35919	1.69153	1.64125	1.64529	1.3667	1.01588	1.46246	1.20904	1.74657	0.950473	0.854134	0.670612	0.660131	1.64435	0.646122	0.646614	1.55748	3.31939	1.48716	1.04478	1.7964	1.71658	1.94997	2.03934	1.92169	1.75352	2.97466	0.45381	2.17435	3.23008	2.76197	1.15998	1.68313	3.12921	1.54107	1.39381	2.88164	2.79646	1.43973	1.59372	1.78758	1.73471	1.40844	2.20018	1.18622	0.861577
96	N	1.0382	1.06938	1.25349	1.72513	1.7041	1.58312	1.07823	1.17836	1.39001	1.23999	1.77035	0.786553	0.602121	0.768984	1.22748	1.56897	1.35164	0.738039	1.24479	3.21818	1.64224	1.38032	1.72632	1.99165	1.84814	2.08547	1.7103	1.38951	2.81262	0.936807	2.16262	3.18393	2.71225	1.55797	1.62229	3.34777	1.56323	1.34885	3.25776	2.72651	1.34479	1.40277	1.52772	2.21202	1.79472	2.25392	1.02457	0.191517
97	N	1.21886	1.09787	1.53268	1.89137	1.6375	1.53206	0.9048	1.00077	1.67957	1.11034	1.70077	0.859682	0.652923	0.239921	1.32694	1.70156	1.48903	0.978158	1.38767	3.24213	1.64998	0.63494	1.78562	1.57586	1.66227	2.31056	1.62103	1.5577	2.90696	1.45699	2.1705	3.35924	2.92872	1.04548	1.57707	3.19288	1.68719	1.58673	2.31662	2.7638	1.76069	1.68583	1.73914	1.95301	1.60001	2.10983	1.40845	0.975918
98	N	1.19834	1.07583	1.55181	1.91157	1.45478	1.61269	0.96793	1.11952	1.67208	1.09936	1.78275	0.640551	0.67179	0.35246	0.99645	1.64126	0.788135	1.08986	1.53254	3.27909	1.62023	0.0001	1.98107	2.1127	1.95032	2.20928	1.3519	1.58558	2.99978	1.1527	1.98123	3.40441	2.96709	1.23364	1.47004	3.25917	1.74959	1.53716	2.95782	2.85352	1.73474	1.68209	1.7726	1.96897	1.61726	2.23692	1.43097	0.726733
99	N	1.02314	0.974046	1.2931	1.76614	1.39658	1.53751	1.37678	0.885902	1.43217	1.08155	1.86185	0.859328	0.557153	0.536673	0.711492	1.62896	0.625022	1.07228	1.55283	3.25639	1.56421	0.339982	1.99788	1.3806	2.34704	2.28136	1.62443	1.63125	2.9474	1.2792	2.17277	3.28742	2.73096	1.02919	1.60888	3.11563	1.46992	1.52902	2.9159	2.81316	1.31924	1.64394	1.85644	1.85132	1.48772	2.20162	1.33178	1.06124
100	N	1.20053	1.08493	1.42775	1.87906	1.60196	1.56253	1.11311	1.02927	1.5612	1.11301	1.85677	0.896652	0.871207	0.588024	1.34663	1.64771	1.5076	1.03635	1.41534	3.32483	1.81954	0.753829	1.70963	1.01551	1.72129	2.30857	1.6162	1.60061	2.96466	1.65003	2.18955	3.37657	2.84339	0.795067	1.33531	3.01317	1.70616	1.64259	2.27438	2.7735	1.63577	1.86226	1.96069	2.09616	1.48773	2.20902	1.49268	1.03401
101	N	1.08457	1.06618	1.14307	1.75363	1.60997	1.58044	0.822279	1.4574	1.20687	1.167	1.7231	0.863027	0.494248	0.663305	0.802136	1.60103	0.636345	0.845281	1.39482	3.24245	1.53264	0.999564	1.86477	1.54847	1.91013	2.21366	1.58463	1.57358	2.87838	0.872317	2.05796	3.19125	2.57779	1.30832	1.50627	3.02521	1.44227	1.3009	2.71609	2.75431	1.48286	1.52479	1.6152	1.9966	1.43753	2.1948	1.27865	0.828839
102	N	0.840204	0.959416	1.35683	1.56194	1.36149	1.62519	1.07255	0.704233	1.57534	1.14087	1.83039	0.779337	0.72708	0.597044	1.5959	1.52696	1.89318	1.02861	1.27536	3.16342	1.56713	0.275955	1.9634	1.77967	1.67415	2.2489	1.74481	1.5269	2.75258	0.496299	2.27966	3.13459	2.85494	1.19054	1.44338	3.13078	1.44615	1.24946	2.80069	2.76716	1.50496	1.70639	1.80519	1.81532	1.62422	2.1984	1.30291	0.429138
103	N	0.907092	1.00241	1.36583	1.56512	1.63626	1.62732	1.2346	0.882373	1.57448	1.13981	1.76327	1.10527	0.795064	0.648798	0.905053	1.55376	0.535297	0.83163	1.41961	3.25235	1.46697	0.96574	1.70697	1.45792	1.72874	2.23771	1.6333	1.8454	2.63811	1.50468	1.90003	3.20386	2.85609	1.23106	1.29247	2.97846	1.62066	1.14622	2.15403	2.68212	1.75232	1.83501	1.79468	1.71966	1.36345	2.14348	1.35068	1.2511
104	N	0.852524	1.01846	1.22983	1.4772	1.62689	1.51238	1.01466	1.29126	1.36038	1.21559	1.78735	0.590342	0.91468	0.963865	1.35102	1.47497	1.60197	1.1734	1.20112	3.22496	1.62317	1.01368	1.80039	0.8367	1.59641	2.24283	1.7248	1.71264	2.7067	0.779406	2.54318	3.08201	2.69422	1.13263	1.52234	2.80867	1.45969	1.15574	1.92167	2.62271	1.65953	1.49171	1.8365	1.66532	1.27505	2.15508	1.4744	1.16226
105	N	0.809293	1.04709	1.56486	1.47871	1.58671	1.69304	1.15946	1.19244	1.77008	1.01723	1.98226	0.55116	0.769806	0.394312	1.631	1.30018	1.83959	1.41644	1.29916	3.28565	1.64075	0.973532	1.50498	1.36298	1.33328	2.35419	1.59565	1.57881	2.44007	1.828	2.28395	3.16021	2.98837	1.25002	1.29884	3.13868	1.62733	1.14121	2.67773	2.77892	1.62534	1.83922	1.88417	1.5723	1.58868	2.10285	1.66865	0.904557
106	N	0.970509	1.02749	1.27802	1.6579	1.43463	1.62805	1.07516	1.10417	1.49656	1.21186	2.09224	0.651019	0.712194	0.572867	0.954373	1.60639	1.17672	1.25606	1.39871	3.22721	1.79302	0.425261	1.81383	0.82193	1.6482	2.33726	1.65969	1.62989	2.71478	1.0197	2.00529	3.1614	2.76256	1.02505	1.42155	3.09112	1.51992	1.39415	3.02712	2.74536	1.2506	1.80133	1.94859	1.92297	1.51265	2.22154	1.56935	0.819024
107	N	0.982814	1.09555	1.29855	1.69458	1.46338	1.60007	1.39382	1.08576	1.46435	1.34602	1.83339	1.08642	0.78024	0.845357	0.869497	1.48537	0.569286	0.862288	1.45455	3.30201	1.56974	0.683275	1.98247	1.05968	2.23823	2.24549	1.87658	1.85345	2.92525	1.12873	2.16693	3.20396	2.75099	1.07141	1.37208	2.90849	1.55032	1.27533	2.58984	2.70471	1.44296	1.66513	1.69077	1.76254	1.44002	2.28888	1.23593	0.914971
108	N	1.10497	1.10344	1.23064	1.72434	1.40645	1.60047	1.26189	1.00536	1.34692	1.30848	1.90807	0.733576	0.913873	0.812924	0.890099	1.57446	0.488557	1.07288	1.53135	3.34543	1.80265	0.0001	2.02202	1.44225	2.15305	2.3368	1.98234	1.98804	3.104	0.860297	2.26529	3.22638	2.63375	1.31108	1.48418	3.11562	1.43999	1.47778	2.73662	2.74692	1.24927	1.96754	1.98638	2.07987	1.36498	2.30523	1.33661	0.696512
109	N	0.98741	0.981186	1.30391	1.62344	1.65832	1.59915	1.08925	0.905066	1.44824	1.12688	1.93938	0.570647	0.824009	0.808934	0.983063	1.58523	1.06448	0.891636	1.34527	3.25261	1.61049	1.0543	2.04407	0.726333	2.02387	2.30481	1.76406	1.85329	2.80957	0.928085	2.7355	3.15542	2.80015	1.19934	1.34143	2.98494	1.5074	1.3899	2.3545	2.72938	1.5938	1.72086	1.81249	1.79604	1.5171	2.11793	1.34195	1.13354
110	N	0.931037	1.01967	1.18978	1.62296	1.46947	1.46822	0.911367	1.31311	1.34086	1.16159	1.66313	1.15891	0.901855	0.728827	1.24158	1.54635	1.38259	0.961921	1.14709	3.27118	1.74549	0.605273	1.72755	1.60413	1.87119	2.14835	1.59947	2.11209	2.69121	0.731507	2.62044	3.09598	2.6321	1.23396	1.42435	2.92424	1.47888	1.32995	2.4481	2.62963	1.53226	1.7428	1.65998	1.94678	1.41844	2.12878	1.65682	1.13918
111	N	0.775379	0.958193	1.31251	1.50467	1.45803	1.62681	1.0989	1.02615	1.49783	1.18932	1.78425	1.04021	0.867421	0.717932	1.24756	1.50763	0.568869	0.982217	1.36417	3.18557	1.53348	0.618449	1.65257	1.95667	1.27833	2.28412	1.67057	1.83916	2.72678	1.96832	2.03988	3.11687	2.74787	1.15558	1.22984	2.92623	1.49632	0.977509	2.36306	2.72654	1.73584	1.54906	1.70441	2.12189	1.88771	2.17568	1.16891	1.12144
112	N	0.855493	1.04815	1.27043	1.68096	1.58939	1.60319	1.0021	0.999816	1.3842	1.2497	1.63851	0.463193	0.245907	0.642512	1.23501	1.04957	1.47933	1.00098	1.4136	3.26969	1.53451	0.833882	1.84706	0.567521	2.1812	2.2071	1.54829	1.60912	2.91246	0.804066	2.08073	3.18388	2.6569	1.31382	1.37819	3.06311	1.37639	1.22902	2.61657	2.81543	1.45447	1.86951	1.96336	1.91721	1.39943	2.25437	1.31864	0.843776
113	N	0.865959	1.12687	1.45859	1.58554	1.51516	1.53145	1.10863	1.00347	1.57807	1.14733	1.82773	0.927355	0.857247	0.615063	1.25503	1.47256	1.54131	0.99869	1.41508	3.28998	1.65032	0.372912	1.67714	1.06741	1.84403	2.18228	1.81137	1.87789	2.72822	0.792429	2.46217	3.21929	2.84271	1.05296	1.11258	2.96154	1.62506	1.31689	2.46744	2.67493	1.54923	1.76418	1.90885	1.9508	1.61578	2.15475	1.38443	1.24315
114	N	0.904928	1.11469	1.39265	1.64526	1.56865	1.59067	1.2866	1.0307	1.48035	1.29507	2.13206	0.765247	0.475907	0.0001	1.11572	1.69452	1.35513	1.29766	0.712257	3.32228	1.81059	0.758236	1.7551	1.60175	1.70075	1.60914	1.49213	1.99864	2.28111	1.28667	2.34065	3.25295	2.7939	1.23585	1.36356	2.93486	1.61364	1.27715	3.05294	2.66527	1.37602	1.7911	2.0015	1.52448	1.21202	2.39546	1.64067	1.61227
115	N	1.23519	1.11919	1.15285	1.93556	1.66522	1.49112	0.725716	0.970104	1.30335	1.26961	2.05153	0.669956	0.477884	0.811543	1.21714	1.74505	1.37145	0.871647	1.58781	3.35791	1.77236	0.879168	1.94637	0.316659	2.27422	2.25005	1.84619	1.75527	3.1198	1.86707	2.13419	3.36495	2.64255	1.53517	1.67264	3.16679	1.53795	1.5044	2.95856	2.75526	1.31411	1.46453	1.68904	2.09043	1.17104	2.18761	1.24322	0.690501
116	N	0.923634	0.987738	1.32059	1.62586	1.46779	1.71167	1.12639	0.892474	1.54947	1.24463	1.99331	0.799722	0.809324	0.730963	0.730604	1.36548	0.359043	1.18808	1.33874	3.28859	1.69742	0.219426	1.8087	1.28975	1.88622	2.35503	2.12102	1.64341	2.87483	1.08552	2.09354	3.20954	2.85923	1.17505	1.35262	2.79069	1.6085	1.38432	2.39462	2.76473	1.38803	1.66573	1.79951	1.87275	1.53326	2.22623	1.50485	0.702754
117	N	0.52943	0.804796	1.00845	1.22057	1.52233	1.61872	1.2506	1.12212	1.10578	1.10385	1.80737	0.952704	0.899622	0.706322	1.15026	1.36516	1.25746	1.06878	1.23953	3.16958	1.54841	1.1048	1.90924	1.51012	1.85239	2.28617	1.88178	2.07336	2.72227	1.17238	2.52772	2.80706	2.44801	1.13876	1.10036	2.94957	1.22722	0.862238	2.09021	2.60916	1.56794	1.88152	1.83796	1.89279	1.59568	2.10197	1.47175	1.01268
118	N	0.984654	1.00527	1.32962	1.68076	1.41846	1.70491	0.884607	0.985472	1.54773	1.24145	1.65632	0.142868	0.667826	0.392721	1.12672	1.29357	1.06942	0.861055	1.46978	3.22798	1.55354	0.556535	1.80272	0.581471	1.95812	2.16955	1.49835	1.5868	2.67016	1.12975	2.11597	3.21486	2.79058	1.22746	1.41903	3.00102	1.49272	1.34204	2.71619	2.83983	1.39273	1.71189	1.91366	1.8705	1.55095	2.28995	1.29309	0.969647
119	N	1.20491	1.09892	1.22451	1.91989	1.76431	1.50112	0.925881	0.956862	1.08555	1.05704	2.11156	0.67531	0.412131	0.414705	0.808786	1.72819	0.111593	1.25228	1.58361	3.31697	1.57782	0.953772	2.03572	0.726211	2.26194	2.37281	1.82517	1.40236	3.06738	1.287	2.33721	3.31959	2.54905	1.45314	1.40109	3.07593	1.51057	1.56019	2.63439	2.74102	1.35969	1.94053	1.94793	2.73687	2.10072	2.22301	1.50911	0.689858
120	N	0.719531	0.978117	1.50045	1.42407	1.66458	1.7952	1.02516	1.18925	1.63006	1.04496	1.81548	0.916761	0.863678	0.542772	1.02466	1.46431	1.20366	1.63772	1.17329	3.26524	1.52142	1.13079	1.82276	0.978327	1.81348	2.25696	1.36194	1.83128	2.49493	1.1833	2.22689	3.08117	2.85602	1.27803	1.25202	2.96781	1.50811	0.836225	2.00376	2.90928	1.70708	1.88979	1.75536	2.09005	2.17387	2.14213	1.83592	0.979928
121	N	1.01295	1.0098	1.30466	1.69845	1.61954	1.51421	1.00292	0.972917	1.51107	1.32519	1.73356	0.829114	0.793553	1.05607	1.23265	1.61039	1.45809	1.09859	1.27583	3.26801	1.78554	1.043	2.09	2.13494	1.87114	2.0901	1.72726	1.81357	3.04657	1.26918	2.09909	3.19448	2.76999	1.20114	1.10714	3.27983	1.5078	1.40626	3.02366	2.70072	1.66855	1.6349	1.98706	1.89255	1.6218	2.31111	1.44353	0.921402
122	N	1.06394	1.02506	1.28465	1.69627	1.6933	1.7254	0.814713	0.979584	1.41167	1.12363	1.88818	0.785169	0.779164	0.619954	0.877027	1.52874	0.986796	1.03945	1.52485	3.2175	1.54062	1.39584	1.79652	0.924118	1.93832	2.1821	2.03407	1.75154	2.94348	1.06836	2.48928	3.2288	2.72376	1.28939	1.55878	3.08731	1.45206	1.38822	3.01255	2.87263	1.37347	1.59521	1.56333	1.88261	1.42341	2.15743	1.34069	1.19816
123	N	1.17927	1.10254	1.31264	1.83926	1.75743	1.52783	1.06885	1.1641	1.39905	1.15135	1.72431	0.789661	0.754311	0.273696	0.922609	1.67098	0.997917	1.23211	1.54115	3.28958	1.63903	1.22872	1.77453	0.242181	1.97446	2.13259	1.60474	1.75314	2.92146	1.39253	2.04504	3.28207	2.71056	1.16217	1.85486	3.04778	1.60307	1.43952	2.40994	2.74727	1.38065	1.98664	2.10867	1.84697	1.42746	2.27572	1.53541	0.613062
124	N	1.26402	1.00917	1.39949	1.90386	1.4937	1.814	1.39111	1.12803	1.42049	1.3175	1.80978	0.584961	0.849901	0.383124	0.793913	1.73864	0.897186	1.85654	1.60957	3.32461	1.75563	0.0001	1.95962	1.42965	1.75518	2.21932	1.9065	1.78631	3.13431	0.917973	2.27848	3.36945	2.82291	1.19526	1.54858	3.30805	1.5852	1.52343	3.09277	2.97743	1.50712	1.51622	1.82703	2.08293	1.58048	2.34672	1.05503	0.578214
125	N	1.29027	1.08578	1.14211	1.91506	1.58084	1.60734	0.741098	0.954224	1.30126	1.34488	2.02465	0.829391	0.917278	0.764331	1.21917	1.65779	1.0746	1.08976	1.50064	3.33028	1.65322	0.430421	2.14914	0.719032	1.84184	2.22247	1.55308	2.28023	3.21027	1.0896	2.44251	3.34872	2.62631	1.44847	1.47171	3.11179	1.57236	1.57858	2.7648	2.79379	1.48808	1.68304	1.57576	2.25885	1.70966	2.24691	1.33844	0.790053
126	N	1.05046	0.995919	1.31933	1.75019	1.08626	1.73228	1.15631	0.954831	1.46135	1.39784	1.88361	0.506731	0.614621	0.628198	0.991559	1.6856	0.744275	0.876249	1.26498	3.27241	1.53511	0.0001	1.8378	0.651139	2.05389	2.26209	1.84412	2.40041	2.9525	1.01089	2.51795	3.21621	2.75579	1.21854	1.49169	3.2099	1.54325	1.33287	3.10261	2.83598	1.44745	1.56821	1.84079	1.98407	1.57431	2.39769	1.19886	0.755798
127	N	0.991809	0.997614	1.21386	1.66121	1.24603	1.58031	1.01748	1.0553	1.33502	1.26543	1.81756	0.458182	0.756004	0.415739	1.1707	1.55043	0.930572	0.959737	1.42668	3.24622	1.55235	0.0001	1.58789	0.868732	1.61471	2.3835	1.82579	1.95516	2.81036	1.22263	2.0111	3.15785	2.64054	1.29078	1.39366	3.02308	1.42178	1.36088	2.94035	2.68085	1.42228	1.80986	1.82587	1.89848	1.38148	2.22168	1.35955	0.881291
128	N	1.04012	1.1174	1.24306	1.7459	1.41495	1.72076	1.06805	1.00359	1.32967	1.32876	1.78347	0.50936	1.02059	1.09071	1.0278	1.63049	0.73763	1.36231	1.52407	3.32321	1.53888	0.461661	1.9321	0.820803	2.1913	2.2812	1.31402	1.76579	2.9271	0.92589	2.03271	3.20464	2.64817	1.18189	1.48081	3.00719	1.36504	1.33109	2.77651	2.86508	1.55111	1.84306	1.97232	1.83977	1.33999	2.31752	1.60222	0.76865
129	N	1.05487	1.02475	1.32097	1.7217	1.40563	1.7488	1.10045	0.918797	1.48157	1.33089	2.0618	0.852985	0.59007	0.525909	0.994463	1.71044	0.613113	1.12361	1.34333	3.27315	1.68406	0.0001	1.67062	1.66214	1.45078	2.28687	1.85209	1.76837	2.95806	1.21599	1.89424	3.22881	2.74756	1.00659	1.34369	3.02357	1.45504	1.3735	2.77174	2.89715	1.2208	1.72733	1.84979	1.81872	1.41231	2.32583	1.42684	0.934119
130	N	1.10161	1.16719	1.06457	1.80473	1.43651	1.62002	1.08705	1.13168	1.32227	1.25945	2.06314	0.889927	0.652992	0.784575	1.2063	1.21309	0.319378	1.19193	1.55761	3.34615	1.58228	0.0001	1.84076	1.83134	2.02802	2.24154	1.51257	1.88113	2.97894	2.03535	2.06983	3.2788	2.63807	1.29113	1.5817	3.19485	1.53327	1.41043	2.76052	2.77547	1.70573	1.90306	1.936	1.89856	1.30654	2.31051	1.53911	1.02965
131	N	0.902748	1.08995	1.27873	1.61714	1.33429	1.51358	1.15074	1.75792	1.38868	1.33376	2.00776	0.7102	0.619538	0.672764	1.31023	1.55798	1.69542	0.998209	1.29243	3.26747	1.81817	0.15951	1.87421	0.933731	1.34586	2.2801	2.05583	1.83041	2.91098	0.999654	2.11654	3.11867	2.72825	0.990852	1.49765	3.01959	1.32533	1.31821	2.52455	2.62209	1.57126	1.6479	1.87394	1.88195	1.44692	2.31021	1.30384	1.22516
132	N	1.10933	1.04484	1.33174	1.80939	1.67037	1.45532	1.01249	1.17689	1.35213	1.18298	2.02288	0.845262	0.432029	0.390685	0.769819	1.71975	0.997617	0.911485	1.58963	3.24197	1.52083	1.00764	2.456	1.38293	1.87924	2.18141	1.83673	1.34824	3.10285	1.37259	2.19333	3.2825	2.68466	1.1256	1.43895	3.21	1.56232	1.34499	2.98262	2.79308	1.34611	1.60899	1.8611	2.12891	1.56427	2.16604	1.25947	0.521356
133	N	0.57661	0.689922	0.911272	1.41442	1.49913	1.55739	0.972762	1.86973	0.977029	0.686532	1.76228	0.826346	0.498399	1.16114	1.13331	1.40196	1.29188	0.89531	1.18684	3.03658	1.48952	0.956222	1.99491	1.68973	1.40004	2.24036	1.60644	2.10171	2.4949	1.05225	1.99909	2.91918	2.38169	1.45325	1.50685	3.16339	1.10316	1.04466	3.06535	2.70196	1.43015	1.38683	1.55292	1.59595	1.45034	1.98167	1.22605	0.399126
134	N	0.965535	1.07812	1.20138	1.67146	1.67433	1.61029	0.93549	1.65641	1.37811	1.35262	1.85376	0.769977	0.616245	0.940504	1.18858	1.36174	1.53255	1.30441	1.28986	3.28605	1.60559	0.808169	1.96346	1.20174	1.72393	2.24954	1.81302	2.49119	3.00386	0.872634	2.17873	3.17586	2.68863	0.85716	1.29908	2.98891	1.38941	1.32448	2.25891	2.80077	1.26409	1.83869	1.84941	1.72872	1.08959	2.25917	1.58738	1.53985
135	N	0.928691	1.04843	1.19828	1.62248	1.48697	1.66557	1.24412	0.858383	1.44686	1.21891	2.0069	0.277238	0.712031	0.622422	1.11175	1.39883	1.05664	1.61801	1.36754	3.25412	1.52025	0.60426	1.77639	0.805869	1.83449	2.25874	1.80165	1.6768	2.76551	0.845736	1.4296	3.23793	2.70373	1.25625	1.32264	2.78412	1.61071	1.33003	2.78463	2.77991	1.22372	2.01409	2.1135	1.5563	0.934138	2.17628	1.8334	0.567338
136	N	0.747759	0.897964	1.16874	1.43471	1.54257	1.67603	1.36577	1.24691	1.29648	1.0707	1.94259	0.681216	0.64805	1.55383	1.27789	1.42896	1.4285	0.821796	1.15591	3.25206	1.71184	0.295204	2.27519	1.54223	1.69836	1.98582	1.50826	1.98922	2.509	0.911764	2.28284	2.95257	2.57437	1.65719	1.42746	3.27918	1.3182	1.04036	2.89873	2.6285	1.31518	1.40647	1.70846	1.71611	1.62203	2.19836	1.15907	0.45315
137	N	0.845914	0.842217	1.28118	1.55585	1.68451	1.69213	1.63199	1.2164	1.42493	0.759434	1.52061	0.227615	0.0001	1.25763	1.51277	1.44655	1.71383	0.505476	1.21712	3.09269	1.50938	1.10995	1.86722	0.643891	1.42554	1.9062	1.33442	1.84548	2.39836	0.921405	2.36178	3.12196	2.71968	1.76859	1.51585	3.37421	1.48805	1.24009	2.96121	2.76394	1.41714	1.47323	1.69046	1.75212	1.5752	2.0478	1.01632	0.463177
138	N	1.08056	1.02677	1.32061	1.69083	1.5345	1.48475	1.04571	0.991418	1.45176	1.1597	1.72739	0.694236	0.715054	0.25945	1.10138	1.68479	1.18529	1.11243	1.52614	3.26715	1.48658	1.06389	1.7725	1.06324	1.74436	2.07885	1.99107	1.78038	3.00566	0.968334	2.13778	3.26085	2.7788	1.18937	1.41215	2.90316	1.5355	1.45779	2.32854	2.7136	1.18226	1.75702	1.8438	2.60963	2.00209	2.14006	1.45849	0.706435
139	N	1.03581	1.08563	1.42385	1.69418	1.30628	1.58428	1.2872	0.732088	1.52835	1.24156	1.80498	0.639519	0.900349	0.58483	1.26186	1.29633	1.3058	1.06308	1.44463	3.27465	1.62842	0.228038	1.97673	0.938204	2.40804	2.22511	1.73345	1.82655	2.73972	1.51074	2.23115	3.2742	2.88391	1.15641	1.07162	3.0065	1.58494	1.26817	2.39512	2.73472	1.73574	1.81858	1.88374	1.67859	1.41601	2.19632	1.42466	0.858303
140	N	0.892666	0.0001	1.15845	1.63307	1.56914	1.52962	1.0654	0.929959	1.32211	0.303251	1.43463	0.817724	0.0001	0.0001	1.60357	1.58588	1.86863	1.23264	0.0001	2.76198	1.77328	0.893201	2.09409	1.12352	1.04956	0.0001	1.44576	0.971558	2.11501	0.919436	2.43347	3.08721	2.60017	1.45741	1.69424	3.11224	1.45472	1.09724	2.10025	2.80097	1.54822	1.4891	1.70733	1.78523	1.6249	1.60628	1.51088	0.531034
141	N	1.00298	0.968028	1.34919	1.6634	1.55399	1.71752	0.962894	1.07573	1.45502	1.20338	2.00041	0.558658	0.660951	0.645136	0.670267	1.36299	0.251505	1.25355	1.42196	3.23291	1.70816	0.844614	1.92297	0.835656	1.88457	2.01957	1.65334	1.79405	2.99232	0.526239	2.42141	3.15616	2.78799	1.20481	1.32032	3.051	1.37366	1.28114	2.92222	2.8877	1.38782	1.72264	1.8406	1.99425	1.9699	2.19177	1.54834	1.12578
142	N	1.07202	1.12013	1.32173	1.7235	1.34517	1.71829	1.28218	1.00397	1.52886	1.32811	1.82057	0.466626	0.667715	0.614845	0.439256	1.35167	0.066205	0.957773	1.30768	3.33625	1.60474	0.0001	1.98203	0.800537	1.69674	2.10288	2.06871	2.3599	3.09752	0.866809	2.22045	3.25403	2.79711	0.905957	1.62182	2.89965	1.56178	1.43248	2.75403	2.88695	1.37972	1.55945	1.77549	1.87914	1.45111	2.29543	1.35726	1.11057
143	N	0.967052	1.11137	1.29832	1.65144	1.63967	1.58405	0.891	1.01078	1.43435	1.22429	1.95955	0.921978	0.715032	0.786195	0.755867	1.52466	0.375823	1.52454	1.36724	3.32951	1.71315	0.962979	1.96356	1.8995	2.08684	2.30094	1.91729	2.11795	3.06129	1.04404	2.36976	3.19814	2.78141	1.0108	1.3321	3.02339	1.47363	1.42108	2.82626	2.67685	1.633	1.78125	1.97187	2.05399	1.46974	2.24188	1.69816	1.18478
144	N	0.849288	0.944532	1.40105	1.53894	1.66542	1.58197	0.964462	0.697748	1.53278	1.09199	1.57758	0.854201	0.967715	0.97945	1.19642	1.57135	1.60415	0.772398	1.24223	3.15651	1.52273	1.16394	1.91609	1.0042	1.54422	2.05881	1.48246	1.67116	2.73878	0.647899	2.48524	3.1492	2.8245	1.10852	1.55969	3.02589	1.49573	1.23803	1.90834	2.73026	1.49095	1.47132	1.6196	1.65301	1.48123	2.01684	1.18864	1.09662
145	N	0.764795	0.936798	1.40131	1.49974	1.59843	1.64313	1.016	1.10861	1.5813	1.0986	1.99413	0.657734	0.886167	0.697702	1.16982	1.58612	1.48211	0.96976	1.30614	3.1753	1.6467	0.96679	1.74497	0.851284	1.49592	2.30758	1.64929	1.65553	2.61853	0.921262	2.0377	3.14212	2.85335	1.20208	1.09731	2.9711	1.51038	1.15665	2.4935	2.69332	1.45247	1.63496	1.78396	1.67815	1.36522	2.15959	1.33368	1.0029
146	N	0.528507	0.815646	1.55478	1.42201	1.49023	1.57573	0.952593	1.65382	1.78635	1.25125	1.76912	0.690089	0.598671	0.704947	0.887127	1.48098	0.708458	0.791546	1.33669	3.20288	1.64034	0.0001	1.61169	1.11545	1.40858	2.10248	1.80296	1.89993	2.62423	0.877719	2.28467	3.08975	3.04576	1.22292	1.10089	3.16218	1.39685	1.05572	2.89261	2.52593	1.50085	1.64999	1.71182	1.795	1.5332	2.29108	1.24495	0.801551
147	N	0.915387	1.06189	1.37915	1.66074	1.62411	1.64544	1.00974	0.798078	1.51054	1.09477	1.832	0.0691681	0.857345	0.544201	1.70672	1.40933	1.99904	1.33578	1.2557	3.26618	1.64503	0.33266	1.95081	0.616944	1.76293	2.26563	2.03054	1.88252	2.81154	1.26785	2.2644	3.17481	2.83154	1.37316	1.52591	3.04669	1.45622	1.20985	2.04183	2.72827	1.57842	1.75966	1.76177	1.75375	1.29744	2.18868	1.56963	1.00539
148	N	0.683626	0.949311	1.41109	1.39324	1.43366	1.60604	1.26468	0.964	1.50709	1.26033	1.85892	0.508313	0.944505	0.743399	0.916616	1.51387	0.858547	1.04525	1.20095	3.26029	1.55861	0.0001	1.61882	0.779384	1.86038	2.14813	1.80615	1.85711	2.68268	0.774612	2.04602	3.06868	2.78429	1.23533	1.29061	2.90196	1.40748	0.899347	2.76872	2.55632	1.51251	1.73979	1.90824	1.90773	1.45586	2.28853	1.32735	0.58196
149	N	0.71749	0.99309	1.42342	1.48691	1.61993	1.72298	1.10683	1.54879	1.58891	1.21185	2.10639	0.723004	0.905081	0.85165	1.10869	1.38975	1.09249	0.904358	1.45051	3.27278	1.58421	0.641362	2.00188	1.25393	1.1655	2.32955	2.04493	1.85704	2.7918	1.38177	2.17998	3.19651	2.91977	1.08709	1.29033	3.08656	1.61348	1.13919	2.53563	2.73544	1.39553	1.55686	1.60886	1.70159	1.32321	2.31207	1.24934	0.8318
150	N	1.11678	0.981313	1.39553	1.73683	1.46177	1.5504	1.03932	0.850555	1.55178	1.1922	1.94622	0.705288	0.969648	0.606818	1.11507	1.38371	1.39637	1.05796	1.38948	3.21231	1.65068	0.433771	1.66122	1.97486	1.80689	2.30432	1.76777	1.60899	2.91651	1.45723	2.20465	3.28122	2.87323	1.19364	1.37779	3.11168	1.4414	1.35792	2.7751	2.741	1.48759	1.59459	1.8677	1.91007	1.38788	2.2694	1.47448	0.874903
151	N	1.04748	1.06588	1.28496	1.69096	1.53468	1.75369	1.01356	0.978287	1.40009	1.35286	1.96	0.690568	0.853983	0.573176	1.18805	1.35741	0.941531	1.32653	1.41244	3.26886	1.64062	0.84948	1.78573	0.755609	1.63285	2.20507	1.76054	1.4577	2.92843	1.85039	2.2685	3.19548	2.71325	1.10168	1.43803	3.00983	1.49129	1.36116	2.5549	2.9536	1.25811	1.70046	1.86109	1.8298	1.39593	2.29365	1.6344	0.776892
152	Y	0.879644	0.974519	1.22839	1.58798	1.62244	1.5485	1.04964	0.934483	1.42474	1.19441	1.6493	0.805878	0.896822	0.888775	1.20909	1.48754	1.45783	0.959457	1.27501	3.18625	1.47596	1.19135	1.86662	0.980882	1.6288	2.2955	1.74867	1.6323	2.7124	1.05484	2.23055	3.14941	2.73664	1.21703	1.15522	3.05241	1.52638	1.33302	2.37731	2.62705	1.78053	1.76062	1.83324	1.86842	1.56944	2.20311	1.23889	0.917611
153	Y	0.937053	0.806424	1.05371	1.60886	1.59591	1.53408	0.954334	0.967508	1.10144	1.16889	1.44316	0.35184	0.691427	0.537636	1.39014	1.55831	1.73169	0.84967	1.16293	3.06658	1.29113	1.06378	1.76733	0.60368	1.65527	2.16358	1.88269	1.73743	2.82702	1.0287	2.52664	3.10074	2.54801	1.39587	1.56948	3.19645	1.59272	1.34548	2.60471	2.72063	1.60076	1.379	1.53971	2.29581	1.81256	2.18723	1.40362	1.07575
154	Y	0.950879	0.994644	1.25334	1.59476	1.45989	1.53835	1.23157	1.13628	1.35791	1.08192	1.82464	0.910402	0.757184	0.334772	1.61273	1.50513	1.93783	1.07147	1.26488	3.2296	1.60176	0.162146	1.99552	1.02892	1.84097	2.26043	1.70205	1.91964	2.71727	0.848904	2.03332	3.11481	2.70229	1.22591	1.55376	2.91217	1.34526	1.40128	2.41828	2.66502	1.51403	1.59785	1.90179	2.08961	1.77753	2.12483	1.37439	0.834401
155	Y	1.11802	0.999958	1.21732	1.82501	1.7381	1.59315	0.926797	0.956302	1.34142	1.02847	1.92086	0.0790202	0.707583	0.50991	1.32429	1.66632	1.23897	0.856151	1.51338	3.27042	1.63668	1.22365	1.88086	1.09907	1.55868	2.15836	1.51519	1.71416	2.85315	0.738413	2.29663	3.29458	2.69539	1.4791	1.48022	3.3743	1.54463	1.50998	3.21951	2.82723	1.58034	1.71161	1.88781	2.23249	1.71312	2.21031	1.18809	0.725708
156	Y	0.725597	0.950903	1.11632	1.36306	1.1241	1.53085	1.10812	1.05525	1.26213	1.21898	1.71098	0.673409	0.77563	0.628922	0.846761	1.25122	0.344217	1.03813	1.18551	3.15802	1.59023	0.0001	1.75868	1.37787	2.06492	2.22702	1.5349	2.21904	2.81169	1.41005	2.14101	2.9771	2.63294	1.00155	1.34796	2.99337	1.28345	1.04309	2.8806	2.43755	1.42469	1.67268	1.77274	1.85301	1.51023	2.30176	1.37198	0.982922
157	Y	0.627123	0.933634	1.42547	1.32388	1.55421	1.58631	1.2674	0.847458	1.59365	1.20562	1.73009	0.936732	0.821161	0.851761	0.778134	1.40987	0.694445	1.16075	1.35731	3.24348	1.62846	0.569869	1.69379	1.35789	1.85579	2.21247	1.64845	1.86834	2.64152	0.995024	2.32712	3.07435	2.86402	1.20061	1.20362	2.97326	1.54966	0.93577	2.15921	2.52827	1.52388	1.88526	1.96797	1.47186	1.33226	2.21528	1.43612	1.03
158	Y	0.867596	0.890281	1.39513	1.51312	1.21891	1.65271	1.30227	0.738515	1.56388	1.17665	1.61104	0.811314	0.851165	0.532879	1.07167	1.57376	0.874506	1.08486	1.05292	3.1825	1.44539	0.325305	2.02916	1.4474	1.75789	2.13371	1.7155	2.01123	2.75467	0.932567	2.19662	3.17927	2.86802	1.16971	1.53226	3.03	1.5823	1.28929	2.78969	2.73299	1.40147	1.74521	1.93799	1.874	1.68023	2.19776	1.47863	0.98521
159	Y	1.03155	0.904507	1.39268	1.70181	1.48438	1.58547	0.973497	1.01224	1.51551	1.33221	1.99871	0.696106	0.98611	1.00283	0.672777	1.5962	0.673291	1.29938	1.26	3.2963	1.772	0.941247	2.28397	1.56822	2.11439	2.36338	1.77017	1.99876	3.02446	0.780443	2.21384	3.24149	2.83221	0.981049	1.40118	3.17477	1.57369	1.4589	3.13573	2.77351	1.33621	1.46043	1.63732	2.18857	1.85827	2.33066	1.55461	1.16282
160	Y	1.19747	1.19427	1.07643	1.96583	1.62929	1.62851	0.967751	1.07226	1.2019	1.21212	2.1167	0.585931	1.02249	0.78722	1.20569	1.41928	1.57239	1.31978	1.57506	3.42906	1.74731	0.554654	1.8376	1.04414	1.92971	2.35713	1.81704	1.62765	3.03293	1.3464	2.53733	3.37117	2.63508	1.19937	1.577	3.05409	1.65321	1.60655	2.47807	2.85488	1.34304	1.75696	1.87207	1.94001	1.2967	2.1891	1.65502	1.30402
161	Y	0.933626	0.999046	1.30395	1.63142	1.40898	1.58943	1.05652	1.3363	1.48523	1.23422	1.59386	0.638684	0.662207	0.583815	0.817236	1.46824	0.7874	0.597621	1.36063	3.20779	1.33197	0.468847	1.56244	0.817841	1.59748	1.99932	1.53271	1.68154	2.74253	0.830025	1.77162	3.14562	2.78738	1.30191	1.6362	2.9683	1.455	1.20919	2.50754	2.74861	1.38237	1.58787	1.68741	1.73731	1.34873	2.22964	1.10017	0.946978
162	Y	1.1053	0.822055	1.19706	1.67329	1.46617	1.77765	1.08153	1.14558	1.37965	1.16562	1.98063	0.221539	0.815078	1.1913	1.54234	1.64227	1.82445	0.873395	1.4008	3.15086	1.71626	0.579531	1.90472	0.649876	1.63207	2.16779	1.55451	1.4972	2.89667	0.838927	1.80329	3.20871	2.65448	1.63185	1.68599	3.29876	1.79992	1.43479	2.8979	2.89953	1.27461	1.09609	1.48258	1.86956	1.4761	2.15125	1.14286	0.471194
163	Y	0.521255	0.854237	1.47471	1.27292	1.4918	1.36563	1.11402	1.06861	1.65883	0.99009	1.6643	0.874748	0.735018	0.732778	1.9672	1.40145	1.89628	0.54557	1.03169	3.1027	1.80027	0.0001	1.61395	1.31153	1.71214	1.97869	1.45632	1.76249	2.21375	1.2517	2.36366	2.93393	2.91437	1.65604	1.34211	3.19634	1.41823	0.729398	2.66701	2.29903	1.48768	1.37603	1.64396	2.43979	2.26137	2.13247	0.942851	0.637752
164	Y	1.15616	1.18024	1.13323	1.8736	1.40319	1.61449	1.21581	1.00833	1.29866	0.990392	1.71805	0.919945	0.809396	0.912626	1.69225	1.63268	1.9961	0.560019	1.30756	3.27883	1.79273	0.0001	1.86681	1.1843	1.65142	1.96613	1.51415	1.82215	3.06756	1.44004	2.28133	3.30927	2.63721	1.81485	1.78345	3.35541	1.54063	1.46889	2.91973	2.81294	1.58458	1.61162	1.88419	2.3355	1.84584	2.2563	1.08697	0.226372
165	Y	1.13523	1.08141	1.19529	1.88238	1.60961	1.63821	1.15444	1.37327	1.29971	1.0721	1.67426	0.497006	0.794469	0.576487	1.28833	1.67107	1.55459	0.996322	1.49186	3.35152	1.55046	0.495822	1.96461	0.6384	1.34075	2.1039	1.52376	1.6342	3.01296	1.26772	1.95805	3.32626	2.63234	1.16858	1.62517	3.08023	1.49799	1.50061	2.40834	2.8495	1.30037	1.90477	2.02637	2.34275	1.52892	2.22565	1.28186	0.813836
166	Y	1.13611	0.986141	1.30873	1.89362	1.41727	1.45919	1.12381	0.935921	1.47665	1.28551	1.65044	0.878837	0.706724	0.455779	1.44724	1.59246	1.73981	0.927152	1.52237	3.33657	1.45213	0.453106	1.8701	1.36257	1.91905	2.12623	1.56391	1.63417	3.06076	1.34088	2.04658	3.36387	2.77571	1.24243	1.75474	3.03024	1.67494	1.45527	2.61905	2.72725	1.40059	1.76782	1.98247	1.92394	1.34983	2.24002	1.16428	1.10829
167	Y	0.667	0.99625	1.15317	1.34622	1.4171	1.58215	1.20578	0.922745	1.29383	1.23325	1.79169	0.738798	1.02441	0.982468	0.993389	1.18143	0.749202	1.34744	1.29019	3.27384	1.49418	0.0001	1.67118	1.05832	1.8847	2.17644	1.65612	1.9454	2.65729	1.57428	1.94393	3.01686	2.59984	1.30316	1.03083	2.90418	1.42867	0.834685	2.43287	2.52562	1.53509	1.94999	2.10334	1.71943	1.23787	2.22869	1.57108	1.1457
168	Y	1.29738	1.07292	1.26412	1.90223	1.62821	1.29303	1.07471	0.619691	1.39183	0.881014	1.85123	0.509815	0.0615547	0.0735223	0.440726	1.5999	0.0703261	1.25425	1.55472	3.23863	1.7185	0.926491	1.58563	0.713607	1.46336	1.99282	1.61199	1.58902	2.8311	0.995086	1.8857	3.39631	2.73866	1.39339	1.77654	3.08409	1.65797	1.59045	2.81939	2.68904	1.29508	1.71224	1.80883	2.07039	1.33519	2.09456	1.49358	0.849253
169	Y	0.977398	1.02082	1.12495	1.63517	1.24289	1.58965	1.01725	1.11582	1.21104	1.56308	1.80349	0.758017	0.854286	0.912766	1.19088	1.00787	1.40637	1.20923	1.49909	3.23789	1.71856	0.0001	1.65115	0.645882	1.60613	2.06561	1.21131	1.56159	2.86895	0.649242	1.61047	3.16422	2.57139	1.27799	1.86089	2.9372	1.36785	1.23384	2.6803	2.73009	1.45376	1.83531	1.81365	1.90938	1.18217	2.39442	1.46373	0.916347
170	Y	0.141956	0.757043	0.648675	1.07785	1.46175	1.42703	1.03609	1.8619	0.539462	0.922467	1.76648	0.527268	0.417355	0.994117	1.17076	1.37448	1.12609	0.80636	1.22117	3.03214	1.42683	0.911066	1.81983	0.847206	1.52456	2.32248	1.3385	1.85653	2.40126	1.00422	1.74723	2.56608	1.99371	1.44707	1.31658	3.11717	0.712865	0.374522	3.0702	2.43098	1.39564	1.30559	1.53831	1.62772	1.41169	2.1101	1.12703	0.309969
171	Y	0.903432	0.996015	1.32548	1.68684	1.52534	1.67784	1.12657	1.2588	1.56269	1.24601	1.96989	1.15918	0.786177	0.685328	0.729376	1.51064	0.706805	0.843068	1.42111	3.19956	1.61705	0.722433	1.98127	2.19015	1.85113	2.28435	1.82442	1.69531	2.90268	0.795008	2.10693	3.2232	2.85653	1.12203	1.34694	3.04506	1.54043	1.3356	2.81047	2.78154	1.42486	1.6782	1.71405	1.92396	1.50671	2.2379	1.20875	0.937561
[truncated: 1,507 more columns]
