# Supplementary material for: Neonatal Urine Metabolic Profiling and Development of Childhood Asthma
Source: Metabolites. 2019 Sep 16;9(9):185. doi: 10.3390/metabo9090185 (PMC6780518; doi:10.3390/metabo9090185)
Supplement: Supplementary file 1 [file metabolites-09-00185-s001.zip › metabolites-548653 Table S2.xlsx]

## Sheet: COPSAC2000
ID	type	p-value t-test	p-value Mann-Whitney test	q-value t-test	q-value Mann-Whitney test
X2.38_425.0667m/z	N > Y	8.06163e-11	3.86288e-07	3.24635e-08	0.00020834
X1.77_215.0312m/z	N > Y	1.73167e-09	1.21063e-07	3.48665e-07	0.000130588
X1.77_102.0554m/z	N > Y	7.89922e-07	0.000529368	0.000106032	0.0300535
X4.98_394.1348m/z	Y > N	1.21562e-05	0.0010096	0.00105477	0.0409222
X2.77_278.1021m/z	Y > N	1.30965e-05	9.15021e-06	0.00105477	0.00197402
X0.85_187.0604m/z	Y > N	3.28641e-05	0.00080787	0.00220568	0.0366502
X3.87_506.2357n	Y > N	3.84053e-05	0.00258139	0.00220936	0.0713971
X1.92_232.0570m/z	Y > N	0.000203945	0.00363874	0.00912521	0.0872226
X0.77_266.6361n	N > Y	0.000312904	0.000188015	0.0114549	0.0169006
X0.77_615.2553m/z	N > Y	0.000598441	0.000599604	0.0188918	0.0313208
X1.93_91.0519n	Y > N	0.000609879	0.00430339	0.0188918	0.0987652
X2.63_240.0830n	N > Y	0.000656961	0.00110019	0.0188966	0.0409222
X1.81_322.2205n	Y > N	0.000802501	0.00342119	0.021544	0.0838717
X4.95_520.1083n	N > Y	0.000859249	0.00190307	0.0216258	0.0591554
X1.80_394.1729n	Y > N	0.000935307	0.00102784	0.0221553	0.0409222
X0.77_614.2596m/z	N > Y	0.00135625	0.00246133	0.0263656	0.0698679
X1.92_308.1753n	Y > N	0.00137494	0.00820445	0.0263656	0.147499
X4.95_472.0821n	N > Y	0.00243644	0.0014155	0.0377359	0.0492537
X4.95_425.0693m/z	N > Y	0.0028759	0.00554889	0.0413608	0.119107
X1.80_417.1577m/z	Y > N	0.0040849	0.00671153	0.048381	0.131629
X3.10_200.0651m/z	Y > N	0.00440246	0.00500119	0.0506524	0.110095
X1.90_277.1282m/z	Y > N	0.00474369	0.00311701	0.0516283	0.0820059
X1.86_376.1704n	Y > N	0.00576445	0.00106344	0.056617	0.0409222
X1.94_249.1164n	Y > N	0.00593651	0.0074244	0.0569187	0.138078
X1.84_384.1464m/z	Y > N	0.0151273	0.00651948	0.0951818	0.13023
X1.93_238.1074m/z	Y > N	0.0224512	0.0074244	0.115909	0.138078
X2.34_320.0695n	N > Y	0.0260378	0.0056314	0.125648	0.119107
X2.62_323.1058m/z	N > Y	NA	1.26685e-06	NA	0.000455507
X2.84_124.0146m/z	N > Y	NA	6.38444e-06	NA	0.00172169
X2.84_168.0279n	N > Y	NA	1.97134e-05	NA	0.00354405
X2.88_298.0689m/z	N > Y	NA	0.000115843	NA	0.0151591
X2.84_503.0769m/z	N > Y	NA	0.000125268	NA	0.0151591
X2.84_671.1053m/z	N > Y	NA	0.000126481	NA	0.0151591
X2.83_839.1337m/z	N > Y	NA	0.000150676	NA	0.0162531
X2.87_202.9975m/z	N > Y	NA	0.000167594	NA	0.0164345
X0.83_197.0309m/z	N > Y	NA	0.000249764	NA	0.0191777
X2.84_1091.1767m/z	N > Y	NA	0.000266684	NA	0.0191777
X2.83_1175.1912m/z	N > Y	NA	0.000264204	NA	0.0191777
X1.83_387.2372m/z	Y > N	NA	0.00030663	NA	0.0194561
X2.84_923.1478m/z	N > Y	NA	0.000298195	NA	0.0194561
X2.84_1007.1621m/z	N > Y	NA	0.000336302	NA	0.0201534
X4.64_233.1037m/z	Y > N	NA	0.000609764	NA	0.0313208
X5.07_480.2963m/z	Y > N	NA	0.000781739	NA	0.0366502
X0.95_611.2039m/z	Y > N	NA	0.000815448	NA	0.0366502
X2.02_314.0735m/z	Y > N	NA	0.000943594	NA	0.0407133
X1.92_191.1160n	Y > N	NA	0.00117722	NA	0.042328
X2.86_437.1053m/z	N > Y	NA	0.00169756	NA	0.0572225
X5.19_215.0666m/z	Y > N	NA	0.00187237	NA	0.0591554
X5.09_229.0816m/z	Y > N	NA	0.00197427	NA	0.0591554
X1.80_259.0120m/z	N > Y	NA	0.00193423	NA	0.0591554
X3.17_430.1254n	N > Y	NA	0.00213121	NA	0.062132
X1.89_213.0784m/z	Y > N	NA	0.00283768	NA	0.0765235
X4.99_378.1033m/z	Y > N	NA	0.00321553	NA	0.0824031
X0.94_583.1714m/z	Y > N	NA	0.00328489	NA	0.0824031
X0.94_595.2081m/z	Y > N	NA	0.00372774	NA	0.0874135
X3.88_146.0682n	Y > N	NA	0.00492707	NA	0.110095
X1.96_238.0728m/z	Y > N	NA	0.00615015	NA	0.127577
X0.90_73.0285m/z	N > Y	NA	0.00651948	NA	0.13023
X0.68_373.9770n	N > Y	NA	0.00700915	NA	0.135011
X0.76_412.9840m/z	N > Y	NA	0.00791467	NA	0.144701
X1.52_151.0253m/z	N > Y	NA	0.00856064	NA	0.148659
X1.12_378.1981n	Y > N	NA	0.0086824	NA	0.148659
X0.59_532.0220m/z	N > Y	NA	0.00856064	NA	0.148659
X1.82_284.1497m/z	Y > N	NA	0.00905705	NA	0.15265
X1.94_265.1193m/z	Y > N	NA	0.00944605	NA	0.154382
X2.71_329.1602m/z	Y > N	NA	0.0104123	NA	0.167235
X2.10_165.0759m/z	Y > N	NA	0.0122683	NA	0.181583
X1.16_569.1937m/z	Y > N	NA	0.0122887	NA	0.181583
X5.08_230.1137m/z	Y > N	NA	0.0128549	NA	0.183912
X6.81_525.1755m/z	N > Y	NA	0.0129578	NA	0.183912
X3.84_528.2206n	Y > N	NA	0.0127839	NA	0.183912
X0.82_100.0701n	Y > N	NA	0.0133119	NA	0.184093
X5.52_252.1453m/z	Y > N	NA	0.0158161	NA	0.191849
X5.07_357.0794m/z	Y > N	NA	0.0154166	NA	0.191849
X1.96_295.0922m/z	Y > N	NA	0.0166838	NA	0.19996
X0.76_352.1968n	Y > N	NA	0.0189996	NA	0.213483
X2.75_446.2147n	Y > N	NA	0.0189996	NA	0.213483
X6.72_576.2163m/z	N > Y	NA	0.0202595	NA	0.220741
X1.98_157.0479m/z	Y > N	NA	0.02052	NA	0.221345
X0.72_183.1382m/z	N > Y	NA	0.0207832	NA	0.221964
X1.87_314.1737n	Y > N	NA	0.0213193	NA	0.225457
X2.78_442.1934n	Y > N	NA	0.0224271	NA	0.232611
X1.81_333.1890m/z	Y > N	NA	0.0238819	NA	0.243027
X0.83_142.9986m/z	Y > N	NA	0.0244864	NA	0.246849
X5.76_147.0324m/z	N > Y	NA	0.0247935	NA	0.247631
X0.86_189.1125m/z	Y > N	NA	0.0260558	NA	0.255507
X0.72_696.1661m/z	Y > N	NA	0.0259428	NA	0.255507
X3.70_187.0863n	N > Y	NA	0.0270387	NA	0.255842
X0.75_383.1525m/z	Y > N	NA	0.0280533	NA	0.261821
X2.40_395.0761m/z	N > Y	NA	0.0287478	NA	0.262793
X1.84_130.0872m/z	Y > N	NA	0.0294489	NA	0.26694
X0.72_96.9594m/z	Y > N	NA	0.0320594	NA	0.267367
X1.10_177.0759m/z	N > Y	NA	0.0336331	NA	0.267367
X1.36_261.1331m/z	Y > N	NA	0.031676	NA	0.267367
X3.44_352.1944n	Y > N	NA	0.0356927	NA	0.267367
X1.40_171.0906n	Y > N	NA	0.0332336	NA	0.267367
X5.42_549.1668m/z	N > Y	NA	0.0356927	NA	0.267367
X4.87_602.7779m/z	N > Y	NA	0.0320594	NA	0.267367
X1.51_302.1356n	Y > N	NA	0.0340367	NA	0.267367
X6.32_691.2535n	N > Y	NA	0.0324239	NA	0.267367
X4.87_920.6231m/z	N > Y	NA	0.0324468	NA	0.267367
X0.76_839.3698m/z	Y > N	NA	0.0371716	NA	0.276525
X6.84_173.1289m/z	N > Y	NA	0.0383053	NA	0.278979
X1.41_209.0659m/z	N > Y	NA	0.0396715	NA	0.278979
X4.91_300.8788m/z	N > Y	NA	0.0387562	NA	0.278979
X0.48_309.0414m/z	Y > N	NA	0.0399997	NA	0.278979
X1.77_325.1246m/z	N > Y	NA	0.0392116	NA	0.278979
X2.77_415.1960m/z	Y > N	NA	0.0401359	NA	0.278979
X1.95_298.1515n	Y > N	NA	0.0425281	NA	0.281436
X5.16_596.1601n	N > Y	NA	0.0420403	NA	0.281436
X0.76_855.3661m/z	Y > N	NA	0.0415469	NA	0.281436
X4.89_44.9965m/z	N > Y	NA	0.0476754	NA	0.282405
X5.63_114.0554m/z	N > Y	NA	0.0533365	NA	0.282405
X5.90_117.0784n	N > Y	NA	0.0521614	NA	0.282405
X1.22_203.0018m/z	N > Y	NA	0.051582	NA	0.282405
X1.91_204.0850m/z	Y > N	NA	0.0430208	NA	0.282405
X1.15_248.0856n	Y > N	NA	0.0504394	NA	0.282405
X1.94_283.2634m/z	Y > N	NA	0.0527343	NA	0.282405
X1.80_409.2199m/z	Y > N	NA	0.0482164	NA	0.282405
X0.75_412.1912n	Y > N	NA	0.046606	NA	0.282405
X0.75_370.1499n	Y > N	NA	0.0521614	NA	0.282405
X1.43_493.1566m/z	Y > N	NA	0.0435182	NA	0.282405
X4.87_465.8745n	N > Y	NA	0.0539323	NA	0.282405
X5.41_503.1612m/z	N > Y	NA	0.0498761	NA	0.282405
X6.63_523.1894m/z	Y > N	NA	0.053336	NA	0.282405
X4.92_549.7692m/z	N > Y	NA	0.0498761	NA	0.282405
X4.22_568.1558m/z	N > Y	NA	0.0487653	NA	0.282405
X3.23_586.2387m/z	Y > N	NA	0.0493181	NA	0.282405
X3.59_611.2665m/z	Y > N	NA	0.0533194	NA	0.282405
X1.16_614.2139m/z	Y > N	NA	0.0523569	NA	0.282405
X4.23_739.1415n	N > Y	NA	0.0539294	NA	0.282405
X4.89_1038.5599m/z	N > Y	NA	0.0510081	NA	0.282405
X4.87_313.9254n	N > Y	NA	0.0563713	NA	0.292338
X1.04_479.1046m/z	Y > N	NA	0.0570894	NA	0.294646
X4.77_279.0980m/z	Y > N	NA	0.0576248	NA	0.295993
X0.44_159.9905n	Y > N	NA	0.0579549	NA	0.296278
X3.80_303.6059m/z	Y > N	NA	0.0589343	NA	0.298455
X5.58_221.0913m/z	N > Y	NA	0.0602014	NA	0.302036
X2.72_355.1026m/z	Y > N	NA	0.0635558	NA	0.313041
X6.78_608.2074m/z	N > Y	NA	0.0635558	NA	0.313041
X0.44_693.0885n	N > Y	NA	0.0631823	NA	0.313041
X3.32_212.0226m/z	N > Y	NA	0.0642449	NA	0.313572
X4.87_549.8361n	N > Y	NA	0.0656415	NA	0.314693
X4.89_954.5976m/z	N > Y	NA	0.0656415	NA	0.314693
X1.16_386.1712m/z	Y > N	NA	0.0670631	NA	0.318675
X1.94_221.1143m/z	Y > N	NA	0.0677833	NA	0.319285
X1.85_287.1261m/z	Y > N	NA	0.0677833	NA	0.319285
X6.52_130.0504m/z	N > Y	NA	0.0722395	NA	0.320671
X0.50_143.9103n	N > Y	NA	0.071859	NA	0.320671
X6.62_215.1394m/z	N > Y	NA	0.0722395	NA	0.320671
X4.99_217.0784m/z	Y > N	NA	0.0699823	NA	0.320671
X3.72_304.1211m/z	Y > N	NA	0.0707281	NA	0.320671
X1.81_357.0738m/z	Y > N	NA	0.0722395	NA	0.320671
X0.72_365.1429m/z	Y > N	NA	0.0722395	NA	0.320671
X3.05_365.1693n	Y > N	NA	0.0692429	NA	0.320671
X3.94_447.1488n	N > Y	NA	0.0722395	NA	0.320671
X4.87_617.8233n	N > Y	NA	0.0707281	NA	0.320671
X1.21_675.2787m/z	Y > N	NA	0.0737141	NA	0.322193
X0.58_197.0446m/z	N > Y	NA	0.0769327	NA	0.324162
X3.36_264.0542m/z	N > Y	NA	0.0745559	NA	0.324162
X2.36_381.0020n	N > Y	NA	0.0761337	NA	0.324162
X4.88_581.7835n	N > Y	NA	0.0769327	NA	0.324162
X1.67_689.2593m/z	N > Y	NA	0.0769327	NA	0.324162
X0.75_774.3699n	Y > N	NA	0.0753414	NA	0.324162
X6.82_826.2782m/z	N > Y	NA	0.0769327	NA	0.324162
X0.75_863.2865m/z	Y > N	NA	0.0756865	NA	0.324162
X5.30_172.1085m/z	N > Y	NA	0.081031	NA	0.32493
X1.84_175.0836n	Y > N	NA	0.081031	NA	0.32493
X3.93_246.0045m/z	N > Y	NA	0.0777385	NA	0.32493
X2.72_300.0815m/z	Y > N	NA	0.0801974	NA	0.32493
X6.83_323.1452m/z	N > Y	NA	0.0785512	NA	0.32493
X2.75_397.1135m/z	Y > N	NA	0.081031	NA	0.32493
X4.24_772.0693n	N > Y	NA	0.0793709	NA	0.32493
X0.76_835.3944n	Y > N	NA	0.0777323	NA	0.32493
X3.01_193.9786m/z	N > Y	NA	0.0826904	NA	0.327927
X0.67_41.0380m/z	N > Y	NA	0.0835738	NA	0.330216
X0.60_349.9636m/z	N > Y	NA	0.0844355	NA	0.331195
X0.86_262.1405n	Y > N	NA	0.0861809	NA	0.335408
X0.72_419.0215m/z	N > Y	NA	0.0858315	NA	0.335408
X0.76_461.1821m/z	N > Y	NA	0.0870644	NA	0.335408
X1.91_157.9846m/z	Y > N	NA	0.0897589	NA	0.339722
X1.95_306.1667n	Y > N	NA	0.0897589	NA	0.339722
X3.51_361.1491m/z	Y > N	NA	0.0888534	NA	0.339722
X6.82_168.0773m/z	N > Y	NA	0.0906718	NA	0.340786
X1.95_486.2064n	Y > N	NA	0.0915922	NA	0.343049
X0.84_511.9769n	N > Y	NA	0.09252	NA	0.344135
X4.88_786.6743m/z	N > Y	NA	0.095349	NA	0.353439
X5.27_162.0584m/z	Y > N	NA	0.0962905	NA	0.353786
X5.42_170.0814m/z	N > Y	NA	0.102202	NA	0.353786
X1.46_184.0970m/z	Y > N	NA	0.101215	NA	0.353786
X6.01_202.1309n	N > Y	NA	0.100217	NA	0.353786
X1.87_105.0294n	N > Y	NA	0.104253	NA	0.353786
X2.57_211.0811m/z	N > Y	NA	0.103232	NA	0.353786
X0.95_257.1013m/z	Y > N	NA	0.105282	NA	0.353786
X4.24_250.0286n	N > Y	NA	0.0992282	NA	0.353786
X1.23_287.1488m/z	Y > N	NA	0.104253	NA	0.353786
X0.67_339.0104m/z	Y > N	NA	0.104253	NA	0.353786
X6.15_339.0322m/z	Y > N	NA	0.101215	NA	0.353786
X3.00_356.9830m/z	N > Y	NA	0.105282	NA	0.353786
X0.77_376.1408n	Y > N	NA	0.0982468	NA	0.353786
X3.94_460.2698m/z	Y > N	NA	0.0991271	NA	0.353786
X4.90_464.3010m/z	Y > N	NA	0.0984047	NA	0.353786
X0.72_684.2097m/z	Y > N	NA	0.104253	NA	0.353786
X6.27_730.1714m/z	N > Y	NA	0.101215	NA	0.353786
X0.76_842.3936n	Y > N	NA	0.101714	NA	0.353786
X4.24_896.0768m/z	N > Y	NA	0.10222	NA	0.353786
X3.00_1050.0189m/z	N > Y	NA	0.0962542	NA	0.353786
X4.24_502.0548n	N > Y	NA	0.106319	NA	0.355058
X0.51_504.9676m/z	Y > N	NA	0.106017	NA	0.355058
X5.38_211.0011m/z	N > Y	NA	0.108417	NA	0.355462
X1.15_239.9989m/z	N > Y	NA	0.108417	NA	0.355462
X0.60_534.0368m/z	N > Y	NA	0.108417	NA	0.355462
X0.76_743.2514m/z	Y > N	NA	0.108392	NA	0.355462
X0.77_274.1441n	Y > N	NA	0.110548	NA	0.357022
X6.86_589.2481m/z	N > Y	NA	0.110548	NA	0.357022
X1.92_378.1407n	Y > N	NA	0.111625	NA	0.357293
X1.53_391.1112m/z	N > Y	NA	0.111625	NA	0.357293
X5.77_396.1140m/z	Y > N	NA	0.111625	NA	0.357293
X1.88_176.0553m/z	Y > N	NA	0.117139	NA	0.369772
X1.80_249.0854m/z	Y > N	NA	0.117139	NA	0.369772
X0.51_327.0456m/z	Y > N	NA	0.117818	NA	0.369772
X4.87_381.9126n	N > Y	NA	0.118267	NA	0.369772
X6.82_753.7592m/z	N > Y	NA	0.117139	NA	0.369772
X3.40_461.2168m/z	Y > N	NA	0.119403	NA	0.372246
X0.90_118.0258n	N > Y	NA	0.126402	NA	0.372532
X3.52_190.0712m/z	Y > N	NA	0.125214	NA	0.372532
X0.83_213.0758m/z	Y > N	NA	0.124034	NA	0.372532
X1.35_303.1439m/z	Y > N	NA	0.125214	NA	0.372532
X1.38_425.2176m/z	Y > N	NA	0.126402	NA	0.372532
X0.76_462.1859m/z	N > Y	NA	0.120548	NA	0.372532
X1.65_442.1406n	N > Y	NA	0.126402	NA	0.372532
X4.23_592.1450n	N > Y	NA	0.126402	NA	0.372532
X6.81_727.2461m/z	N > Y	NA	0.126397	NA	0.372532
X4.89_784.6756m/z	N > Y	NA	0.121701	NA	0.372532
X6.59_852.2982m/z	N > Y	NA	0.121701	NA	0.372532
X0.77_166.0522n	N > Y	NA	0.127599	NA	0.373002
X6.88_599.2608m/z	N > Y	NA	0.127599	NA	0.373002
X6.52_260.0999n	N > Y	NA	0.128805	NA	0.374497
X0.84_334.9376m/z	N > Y	NA	0.131243	NA	0.377515
X1.43_368.1547m/z	N > Y	NA	0.131243	NA	0.377515
X4.90_960.5863m/z	N > Y	NA	0.131243	NA	0.377515
X1.41_189.0429m/z	N > Y	NA	0.133716	NA	0.377582
X3.96_374.1161m/z	Y > N	NA	0.132475	NA	0.377582
X5.07_555.2445m/z	Y > N	NA	0.132475	NA	0.377582
X6.83_959.8365m/z	N > Y	NA	0.134964	NA	0.379128
X1.85_116.0709m/z	Y > N	NA	0.136226	NA	0.37932
X4.46_583.3126m/z	N > Y	NA	0.136441	NA	0.37932
X6.40_891.1497m/z	Y > N	NA	0.13688	NA	0.379561
X4.88_497.8222n	N > Y	NA	0.137494	NA	0.380286
X5.16_533.1718m/z	N > Y	NA	0.138771	NA	0.380889
X0.72_601.0853m/z	N > Y	NA	0.138771	NA	0.380889
X1.20_673.2637m/z	Y > N	NA	0.138112	NA	0.380889
X0.70_252.0561m/z	Y > N	NA	0.141354	NA	0.384068
X6.68_468.1947n	N > Y	NA	0.141354	NA	0.384068
X0.53_343.0849m/z	Y > N	NA	0.142659	NA	0.386639
X6.36_164.0378m/z	Y > N	NA	0.145296	NA	0.386981
X3.85_264.1101n	Y > N	NA	0.143973	NA	0.386981
X4.95_387.1135m/z	N > Y	NA	0.145296	NA	0.386981
X6.78_631.2145m/z	N > Y	NA	0.143972	NA	0.386981
X3.66_632.2757m/z	Y > N	NA	0.145921	NA	0.387689
X2.65_439.1953m/z	Y > N	NA	0.147971	NA	0.39025
X5.12_219.0766m/z	Y > N	NA	0.149322	NA	0.390716
X2.75_465.2486m/z	Y > N	NA	0.150683	NA	0.390716
X4.98_477.1456m/z	Y > N	NA	0.149439	NA	0.390716
X4.24_625.0727n	N > Y	NA	0.150683	NA	0.390716
X6.30_788.2137m/z	N > Y	NA	0.14932	NA	0.390716
X1.05_273.0972m/z	Y > N	NA	0.153433	NA	0.39219
X6.63_341.0835m/z	Y > N	NA	0.152053	NA	0.39219
X0.75_806.3596n	Y > N	NA	0.153433	NA	0.39219
X6.07_752.2458m/z	N > Y	NA	0.156221	NA	0.39464
X6.75_965.3323n	N > Y	NA	0.157629	NA	0.39542
X4.89_952.5987m/z	N > Y	NA	0.157629	NA	0.39542
X6.40_771.1987m/z	Y > N	NA	0.159047	NA	0.396212
X0.76_587.2023m/z	Y > N	NA	0.161911	NA	0.400573
X4.24_500.0578n	N > Y	NA	0.164815	NA	0.403133
X3.05_616.2779m/z	Y > N	NA	0.164814	NA	0.403133
X1.77_298.1640m/z	Y > N	NA	0.166281	NA	0.403971
X0.52_329.0628m/z	Y > N	NA	0.166281	NA	0.403971
X2.78_559.1559m/z	Y > N	NA	0.166281	NA	0.403971
X1.43_24.0431n	N > Y	NA	0.167757	NA	0.40573
X0.51_80.9643m/z	Y > N	NA	0.169243	NA	0.407496
X0.70_243.0555n	Y > N	NA	0.170739	NA	0.409271
X6.85_203.1032m/z	Y > N	NA	0.173342	NA	0.410133
X1.45_329.1081m/z	N > Y	NA	0.17376	NA	0.410133
X2.42_507.2270m/z	N > Y	NA	0.17376	NA	0.410133
X0.76_857.3766m/z	Y > N	NA	0.172245	NA	0.410133
X1.92_125.0452m/z	Y > N	NA	0.178367	NA	0.410312
X6.81_174.9554m/z	N > Y	NA	0.178367	NA	0.410312
X5.51_227.1390m/z	Y > N	NA	0.179024	NA	0.410312
X3.68_248.0953m/z	N > Y	NA	0.178367	NA	0.410312
X2.79_290.0196m/z	N > Y	NA	0.179922	NA	0.410312
X3.41_391.1951m/z	Y > N	NA	0.176821	NA	0.410312
X3.01_409.9854m/z	N > Y	NA	0.17528	NA	0.410312
X4.24_752.0842n	N > Y	NA	0.176821	NA	0.410312
X0.78_148.0398m/z	Y > N	NA	0.181341	NA	0.411274
X4.92_130.9575m/z	N > Y	NA	0.183063	NA	0.411387
X2.61_182.0746n	N > Y	NA	0.183063	NA	0.411387
X2.99_312.1048n	N > Y	NA	0.183063	NA	0.411387
X3.25_382.2423n	Y > N	NA	0.183063	NA	0.411387
X6.49_201.1240m/z	N > Y	NA	0.186245	NA	0.41337
X4.91_548.7655m/z	N > Y	NA	0.184649	NA	0.41337
X6.78_643.7120m/z	N > Y	NA	0.186242	NA	0.41337
X4.86_892.7941m/z	N > Y	NA	0.186125	NA	0.41337
X0.79_106.0645n	Y > N	NA	0.187851	NA	0.413531
X4.92_261.9121n	N > Y	NA	0.187851	NA	0.413531
X0.57_363.0746m/z	Y > N	NA	0.187851	NA	0.413531
X1.38_397.1583m/z	N > Y	NA	0.187851	NA	0.413531
X3.05_614.2632m/z	Y > N	NA	0.189436	NA	0.415388
X4.57_442.2791n	Y > N	NA	0.190555	NA	0.41693
X0.76_724.3659n	Y > N	NA	0.191094	NA	0.417264
X4.92_599.7560n	N > Y	NA	0.192731	NA	0.419988
X0.84_87.0444m/z	N > Y	NA	0.196035	NA	0.420394
X3.01_87.9716m/z	N > Y	NA	0.194702	NA	0.420394
X1.34_238.9816n	Y > N	NA	0.196026	NA	0.420394
X5.41_281.1118n	N > Y	NA	0.194378	NA	0.420394
X3.27_481.2435m/z	N > Y	NA	0.196035	NA	0.420394
X2.37_295.1029m/z	Y > N	NA	0.197703	NA	0.420626
X0.76_430.1968m/z	Y > N	NA	0.199381	NA	0.422566
X0.76_840.3727m/z	Y > N	NA	0.199398	NA	0.422566
X0.72_232.1301n	N > Y	NA	0.202768	NA	0.423878
X2.04_311.1088m/z	N > Y	NA	0.202768	NA	0.423878
X3.01_982.0098m/z	N > Y	NA	0.202532	NA	0.423878
X0.61_183.0288m/z	N > Y	NA	0.209668	NA	0.42834
X5.10_243.0615m/z	Y > N	NA	0.209668	NA	0.42834
X3.58_320.1131m/z	N > Y	NA	0.209668	NA	0.42834
X5.07_359.0972m/z	Y > N	NA	0.209662	NA	0.42834
X0.59_361.0593m/z	Y > N	NA	0.209668	NA	0.42834
X2.27_409.0664m/z	N > Y	NA	0.207927	NA	0.42834
X6.60_426.1610m/z	N > Y	NA	0.209668	NA	0.42834
X3.01_462.9887m/z	N > Y	NA	0.208787	NA	0.42834
X4.02_514.2841m/z	Y > N	NA	0.206073	NA	0.42834
X4.93_583.3123m/z	N > Y	NA	0.209568	NA	0.42834
X0.48_176.9856m/z	N > Y	NA	0.211419	NA	0.429478
X1.91_407.1194m/z	Y > N	NA	0.211419	NA	0.429478
X1.80_248.0231m/z	Y > N	NA	0.213181	NA	0.430624
X5.64_545.1951n	N > Y	NA	0.213181	NA	0.430624
X0.76_544.1431n	Y > N	NA	0.214953	NA	0.431778
X4.24_375.0431n	N > Y	NA	0.214953	NA	0.431778
X2.95_327.0714m/z	Y > N	NA	0.216736	NA	0.433744
X6.81_681.2393m/z	N > Y	NA	0.216736	NA	0.433744
X6.53_128.0347m/z	N > Y	NA	0.222149	NA	0.434525
X2.55_91.0392n	N > Y	NA	0.223974	NA	0.434525
X4.92_335.8444n	N > Y	NA	0.21853	NA	0.434525
X6.14_384.0978m/z	N > Y	NA	0.220301	NA	0.434525
X0.69_484.1507m/z	Y > N	NA	0.223973	NA	0.434525
X5.56_696.1712m/z	N > Y	NA	0.223941	NA	0.434525
X4.90_835.6432m/z	N > Y	NA	0.220334	NA	0.434525
X4.24_1000.1165n	N > Y	NA	0.223973	NA	0.434525
X0.57_505.0810n	N > Y	NA	0.225811	NA	0.435736
X3.01_802.6706m/z	N > Y	NA	0.226976	NA	0.437203
X0.75_524.1340n	Y > N	NA	0.227658	NA	0.437734
X2.92_131.0576n	N > Y	NA	0.237054	NA	0.43785
X6.80_43.0419n	Y > N	NA	0.235153	NA	0.43785
X1.80_152.0694n	Y > N	NA	0.231384	NA	0.43785
X0.94_239.9996m/z	N > Y	NA	0.231384	NA	0.43785
X6.69_304.9131m/z	N > Y	NA	0.237054	NA	0.43785
X0.54_354.1302n	N > Y	NA	0.237054	NA	0.43785
X1.60_439.1205m/z	N > Y	NA	0.233263	NA	0.43785
X3.31_452.3010m/z	Y > N	NA	0.235724	NA	0.43785
X4.23_466.1227m/z	N > Y	NA	0.237054	NA	0.43785
X1.43_488.0572m/z	N > Y	NA	0.235153	NA	0.43785
X5.16_278.0802n	N > Y	NA	0.237054	NA	0.43785
X4.24_626.0623m/z	N > Y	NA	0.237048	NA	0.43785
X0.57_650.1935n	N > Y	NA	0.237054	NA	0.43785
X3.01_785.0024m/z	N > Y	NA	0.234506	NA	0.43785
X4.91_801.6520m/z	N > Y	NA	0.231384	NA	0.43785
X4.24_842.1747n	Y > N	NA	0.233262	NA	0.43785
X6.82_886.8082m/z	N > Y	NA	0.231383	NA	0.43785
X4.89_1120.5225m/z	N > Y	NA	0.231384	NA	0.43785
X3.40_297.1065n	N > Y	NA	0.238966	NA	0.439222
X0.93_359.1704m/z	N > Y	NA	0.239426	NA	0.439222
X0.76_739.2187m/z	Y > N	NA	0.239035	NA	0.439222
X6.29_215.1142m/z	N > Y	NA	0.240888	NA	0.440407
X4.86_533.8620n	N > Y	NA	0.240888	NA	0.440407
X2.71_274.1542n	Y > N	NA	0.242822	NA	0.440952
X6.48_307.1139m/z	N > Y	NA	0.242822	NA	0.440952
X3.05_361.1483m/z	Y > N	NA	0.242822	NA	0.440952
X4.63_530.2787m/z	Y > N	NA	0.242822	NA	0.440952
X4.91_347.8718n	N > Y	NA	0.244766	NA	0.443736
X3.09_170.0561m/z	Y > N	NA	0.250664	NA	0.44386
X5.76_182.0924n	Y > N	NA	0.246721	NA	0.44386
X0.76_243.0171m/z	N > Y	NA	0.252652	NA	0.44386
X0.57_261.0066m/z	N > Y	NA	0.246721	NA	0.44386
X2.24_282.0958n	Y > N	NA	0.252652	NA	0.44386
X1.69_178.0163n	Y > N	NA	0.248687	NA	0.44386
X6.65_357.0611m/z	N > Y	NA	0.246721	NA	0.44386
X4.86_449.9002n	N > Y	NA	0.252652	NA	0.44386
X3.01_733.0063n	N > Y	NA	0.250226	NA	0.44386
X6.59_899.3109n	N > Y	NA	0.248686	NA	0.44386
X6.74_997.3359m/z	N > Y	NA	0.250663	NA	0.44386
X0.53_172.0058n	Y > N	NA	0.254651	NA	0.444476
X3.60_270.1571n	Y > N	NA	0.254651	NA	0.444476
X3.01_783.0051m/z	N > Y	NA	0.253816	NA	0.444476
X4.95_299.1245m/z	Y > N	NA	0.256557	NA	0.445103
X3.85_605.2201m/z	N > Y	NA	0.256661	NA	0.445103
X0.54_173.9866m/z	N > Y	NA	0.260714	NA	0.445683
X2.92_175.0474n	N > Y	NA	0.260714	NA	0.445683
X1.77_221.1002m/z	N > Y	NA	0.260714	NA	0.445683
X3.57_356.0892m/z	N > Y	NA	0.260714	NA	0.445683
X3.40_529.2703n	N > Y	NA	0.260714	NA	0.445683
X4.91_569.7819n	N > Y	NA	0.260714	NA	0.445683
X1.35_562.2519m/z	Y > N	NA	0.262757	NA	0.447756
X0.97_312.0464m/z	N > Y	NA	0.264811	NA	0.449127
X6.69_434.8710m/z	N > Y	NA	0.264801	NA	0.449127
X6.07_736.2512m/z	N > Y	NA	0.26481	NA	0.449127
X0.51_132.0447m/z	Y > N	NA	0.265283	NA	0.449222
X0.94_97.0043m/z	Y > N	NA	0.266875	NA	0.450505
X6.82_777.2698m/z	N > Y	NA	0.268952	NA	0.451185
X3.01_944.6783m/z	N > Y	NA	0.26829	NA	0.451185
X1.82_41.9966m/z	N > Y	NA	0.271039	NA	0.451875
X0.72_300.0387m/z	Y > N	NA	0.271039	NA	0.451875
X0.53_556.0948m/z	Y > N	NA	0.270236	NA	0.451875
X3.01_1050.6845m/z	N > Y	NA	0.270804	NA	0.451875
X6.81_143.9789n	N > Y	NA	0.273137	NA	0.451881
X0.57_255.0506m/z	N > Y	NA	0.273137	NA	0.451881
X1.93_366.1067m/z	N > Y	NA	0.273137	NA	0.451881
X3.01_981.3440m/z	N > Y	NA	0.271577	NA	0.451881
X2.51_534.1231m/z	Y > N	NA	0.275246	NA	0.453285
X0.68_580.2191n	N > Y	NA	0.277367	NA	0.454004
X6.04_632.2037m/z	N > Y	NA	0.277367	NA	0.454004
X6.64_196.0662m/z	Y > N	NA	0.279498	NA	0.454733
X4.24_433.2071m/z	Y > N	NA	0.279336	NA	0.454733
X6.42_145.0974m/z	Y > N	NA	0.281635	NA	0.454789
X3.01_1016.6801m/z	N > Y	NA	0.280061	NA	0.454789
X3.21_252.0534m/z	N > Y	NA	0.283794	NA	0.455539
X1.20_371.0550m/z	Y > N	NA	0.283794	NA	0.455539
X4.90_1087.5276m/z	N > Y	NA	0.283794	NA	0.455539
X3.00_730.0022m/z	N > Y	NA	0.285373	NA	0.457393
X2.56_329.0117m/z	N > Y	NA	0.29252	NA	0.45796
X2.16_348.0857n	N > Y	NA	0.288135	NA	0.45796
X3.05_526.2480m/z	Y > N	NA	0.28803	NA	0.45796
X6.11_673.2304m/z	N > Y	NA	0.29252	NA	0.45796
X6.27_804.2080m/z	N > Y	NA	0.29252	NA	0.45796
X3.01_944.0120m/z	N > Y	NA	0.290753	NA	0.45796
X3.01_946.0084m/z	N > Y	NA	0.289568	NA	0.45796
X2.92_88.0395m/z	N > Y	NA	0.29473	NA	0.458756
X3.09_287.0072m/z	N > Y	NA	0.29473	NA	0.458756
X0.44_316.7383m/z	Y > N	NA	0.29473	NA	0.458756
X3.01_1104.0213m/z	N > Y	NA	0.293935	NA	0.458756
X3.52_510.2525m/z	Y > N	NA	0.29695	NA	0.459559
X4.24_89.0375n	N > Y	NA	0.303679	NA	0.459847
X5.12_180.0651m/z	N > Y	NA	0.30822	NA	0.459847
X1.77_204.1245m/z	Y > N	NA	0.30822	NA	0.459847
X0.96_72.0390n	Y > N	NA	0.303679	NA	0.459847
X2.69_268.0799n	N > Y	NA	0.303679	NA	0.459847
X0.60_270.0066m/z	N > Y	NA	0.305944	NA	0.459847
X3.28_299.0974m/z	N > Y	NA	0.299182	NA	0.459847
X5.80_344.1092m/z	N > Y	NA	0.305944	NA	0.459847
X3.05_375.1280m/z	Y > N	NA	0.299182	NA	0.459847
X3.89_375.1766m/z	N > Y	NA	0.30822	NA	0.459847
X2.56_446.0970m/z	N > Y	NA	0.303679	NA	0.459847
X4.94_449.2021m/z	Y > N	NA	0.304142	NA	0.459847
X0.57_525.0362m/z	N > Y	NA	0.305944	NA	0.459847
X3.01_836.6743m/z	N > Y	NA	0.307267	NA	0.459847
X4.24_967.1895n	Y > N	NA	0.300277	NA	0.459847
X3.00_978.6816m/z	N > Y	NA	0.301598	NA	0.459847
X4.89_1036.5610m/z	N > Y	NA	0.301425	NA	0.459847
X1.89_432.1501m/z	Y > N	NA	0.310508	NA	0.461346
X1.42_438.2204n	N > Y	NA	0.310508	NA	0.461346
X0.54_230.9965m/z	Y > N	NA	0.312806	NA	0.461582
X3.05_465.2614n	Y > N	NA	0.312644	NA	0.461582
X3.01_838.6713m/z	N > Y	NA	0.312609	NA	0.461582
X3.01_980.0127m/z	N > Y	NA	0.311853	NA	0.461582
X2.76_188.0922m/z	Y > N	NA	0.315116	NA	0.461832
X2.84_363.1282m/z	Y > N	NA	0.315116	NA	0.461832
X4.20_513.1405n	N > Y	NA	0.315116	NA	0.461832
X0.54_96.9594m/z	Y > N	NA	0.319769	NA	0.464236
X2.55_101.0238m/z	Y > N	NA	0.319769	NA	0.464236
X0.51_123.0447m/z	Y > N	NA	0.319769	NA	0.464236
X0.97_151.0394m/z	N > Y	NA	0.319769	NA	0.464236
X0.97_273.1696m/z	Y > N	NA	0.319769	NA	0.464236
X0.72_527.2660m/z	Y > N	NA	0.319769	NA	0.464236
X3.00_1016.0139m/z	N > Y	NA	0.319013	NA	0.464236
X3.05_280.0836m/z	N > Y	NA	0.322113	NA	0.465134
X3.00_354.9862m/z	N > Y	NA	0.321353	NA	0.465134
X3.01_1015.3484m/z	N > Y	NA	0.321262	NA	0.465134
X0.51_672.0738m/z	Y > N	NA	0.323224	NA	0.466115
X0.70_121.0286m/z	N > Y	NA	0.326833	NA	0.46695
X3.01_195.9755m/z	N > Y	NA	0.326833	NA	0.46695
X1.85_402.1417m/z	N > Y	NA	0.326833	NA	0.46695
X1.78_455.1670m/z	Y > N	NA	0.326671	NA	0.46695
X6.69_999.3638n	N > Y	NA	0.326833	NA	0.46695
X3.65_646.3093m/z	Y > N	NA	0.329146	NA	0.469632
X3.01_767.3343m/z	N > Y	NA	0.330646	NA	0.471149
X0.61_99.0442m/z	N > Y	NA	0.333998	NA	0.471879
X5.02_152.0822m/z	Y > N	NA	0.331733	NA	0.471879
X0.63_188.0028m/z	Y > N	NA	0.336408	NA	0.471879
X3.93_164.9990n	Y > N	NA	0.336408	NA	0.471879
X3.08_246.0458m/z	Y > N	NA	0.333998	NA	0.471879
X0.76_716.2317m/z	Y > N	NA	0.336384	NA	0.471879
X0.76_415.1774n	Y > N	NA	0.333998	NA	0.471879
X2.39_210.0863m/z	N > Y	NA	0.341262	NA	0.47229
X1.47_240.0507m/z	N > Y	NA	0.343706	NA	0.47229
X3.78_267.1343m/z	Y > N	NA	0.343706	NA	0.47229
X6.69_273.9368n	N > Y	NA	0.34002	NA	0.47229
X3.05_485.1656m/z	N > Y	NA	0.341262	NA	0.47229
X3.01_694.6667m/z	N > Y	NA	0.340312	NA	0.47229
X4.89_953.5993m/z	N > Y	NA	0.343706	NA	0.47229
X1.05_269.1385m/z	Y > N	NA	0.346161	NA	0.472653
X3.01_838.0053m/z	N > Y	NA	0.345575	NA	0.472653
X0.50_79.9561m/z	Y > N	NA	0.348628	NA	0.47422
X0.68_323.0183m/z	N > Y	NA	0.348628	NA	0.47422
X0.57_401.0315n	N > Y	NA	0.350775	NA	0.47654
X0.50_426.0193n	Y > N	NA	0.352324	NA	0.478041
X3.86_303.0622m/z	Y > N	NA	0.353593	NA	0.478293
X4.84_330.9626m/z	N > Y	NA	0.353839	NA	0.478293
X5.71_130.0504m/z	N > Y	NA	0.356093	NA	0.478429
X1.24_308.0613m/z	Y > N	NA	0.356093	NA	0.478429
X5.59_738.2667m/z	N > Y	NA	0.354918	NA	0.478429
X3.01_872.6757m/z	N > Y	NA	0.356158	NA	0.478429
X0.51_213.0087n	Y > N	NA	0.361126	NA	0.480317
X6.83_310.0582n	N > Y	NA	0.358604	NA	0.480317
X0.77_388.2437n	Y > N	NA	0.361126	NA	0.480317
X1.81_421.0651m/z	N > Y	NA	0.361126	NA	0.480317
X1.51_291.1304n	Y > N	NA	0.361126	NA	0.480317
X3.04_695.3322m/z	N > Y	NA	0.360462	NA	0.480317
X1.78_57.0330m/z	N > Y	NA	0.373901	NA	0.485777
X6.52_130.9831m/z	N > Y	NA	0.36871	NA	0.485777
X5.07_90.0333n	Y > N	NA	0.371324	NA	0.485777
X5.44_141.0917m/z	N > Y	NA	0.37296	NA	0.485777
X0.45_178.9649m/z	Y > N	NA	0.373901	NA	0.485777
X2.74_204.0506m/z	N > Y	NA	0.373901	NA	0.485777
X1.25_193.0727n	Y > N	NA	0.371324	NA	0.485777
X0.45_259.0253m/z	Y > N	NA	0.373898	NA	0.485777
X1.10_261.1326m/z	Y > N	NA	0.376489	NA	0.485777
X0.51_291.9583m/z	Y > N	NA	0.368752	NA	0.485777
X5.29_355.0874m/z	Y > N	NA	0.376489	NA	0.485777
X3.59_461.2035m/z	Y > N	NA	0.376488	NA	0.485777
X6.27_707.2478n	Y > N	NA	0.371323	NA	0.485777
X3.01_836.0084m/z	N > Y	NA	0.37565	NA	0.485777
X3.04_874.0068m/z	N > Y	NA	0.375156	NA	0.485777
X0.68_258.0415m/z	Y > N	NA	0.379088	NA	0.486802
X2.78_403.1031m/z	Y > N	NA	0.379088	NA	0.486802
X2.90_342.0691m/z	N > Y	NA	0.381699	NA	0.487253
X4.01_440.1674n	Y > N	NA	0.381699	NA	0.487253
X3.05_116.0345m/z	Y > N	NA	0.38432	NA	0.487713
X2.95_268.0485m/z	N > Y	NA	0.38432	NA	0.487713
X6.10_333.0587m/z	Y > N	NA	0.384319	NA	0.487713
X4.91_465.8076m/z	N > Y	NA	0.38432	NA	0.487713
X0.76_717.2303m/z	Y > N	NA	0.38432	NA	0.487713
X1.78_99.0442m/z	N > Y	NA	0.389595	NA	0.488016
X1.83_143.0031m/z	Y > N	NA	0.392249	NA	0.488016
X3.05_152.0016m/z	Y > N	NA	0.390918	NA	0.488016
X0.47_172.9908m/z	N > Y	NA	0.389595	NA	0.488016
X6.22_73.5444n	N > Y	NA	0.386918	NA	0.488016
X1.90_273.0916m/z	N > Y	NA	0.392249	NA	0.488016
X5.98_288.1447m/z	N > Y	NA	0.392249	NA	0.488016
X6.82_298.0351m/z	N > Y	NA	0.386952	NA	0.488016
X2.87_518.1159m/z	Y > N	NA	0.389595	NA	0.488016
X5.60_608.2029m/z	N > Y	NA	0.392056	NA	0.488016
X1.76_690.3143m/z	N > Y	NA	0.389579	NA	0.488016
X4.24_716.1525m/z	Y > N	NA	0.389579	NA	0.488016
X3.00_1052.0158m/z	N > Y	NA	0.386952	NA	0.488016
X1.81_225.0610m/z	N > Y	NA	0.397591	NA	0.489579
X3.82_289.1397m/z	N > Y	NA	0.397575	NA	0.489579
X0.59_286.9792n	Y > N	NA	0.397528	NA	0.489579
X5.37_253.1184m/z	Y > N	NA	0.403939	NA	0.495698
X0.87_178.0138m/z	Y > N	NA	0.411134	NA	0.498292
X0.97_259.0120m/z	N > Y	NA	0.408403	NA	0.498292
X1.81_101.0170n	Y > N	NA	0.411134	NA	0.498292
X0.51_496.0444n	N > Y	NA	0.408403	NA	0.498292
X0.76_873.3736m/z	Y > N	NA	0.411134	NA	0.498292
X4.89_1122.5214m/z	N > Y	NA	0.408403	NA	0.498292
X1.14_99.0442m/z	N > Y	NA	0.413875	NA	0.498926
X0.83_144.0416n	Y > N	NA	0.413875	NA	0.498926
X0.51_655.0471m/z	Y > N	NA	0.413969	NA	0.498926
X3.01_801.3390m/z	N > Y	NA	0.413409	NA	0.498926
X5.11_225.0874m/z	Y > N	NA	0.416627	NA	0.499895
X6.11_560.1403m/z	N > Y	NA	0.416627	NA	0.499895
X6.61_1080.4103m/z	Y > N	NA	0.416621	NA	0.499895
X5.55_634.2319n	N > Y	NA	0.419388	NA	0.500426
X0.76_693.2318m/z	N > Y	NA	0.41939	NA	0.500426
X0.76_871.3608m/z	Y > N	NA	0.41939	NA	0.500426
X5.47_118.0505m/z	Y > N	NA	0.422163	NA	0.502069
X1.78_204.1113n	N > Y	NA	0.422163	NA	0.502069
X2.63_216.1228m/z	Y > N	NA	0.424947	NA	0.503162
X3.01_980.6789m/z	N > Y	NA	0.424384	NA	0.503162
X6.78_120.0116m/z	Y > N	NA	0.427742	NA	0.504808
X6.81_307.1504m/z	Y > N	NA	0.427742	NA	0.504808
X6.65_305.0493n	N > Y	NA	0.427732	NA	0.504808
X6.05_334.0540m/z	Y > N	NA	0.430322	NA	0.505355
X0.76_653.2469m/z	Y > N	NA	0.430546	NA	0.505355
X1.22_231.0857m/z	Y > N	NA	0.433364	NA	0.507556
X1.54_241.1185m/z	Y > N	NA	0.433358	NA	0.507556
X0.86_231.1230m/z	Y > N	NA	0.436191	NA	0.508657
X3.05_615.2667m/z	Y > N	NA	0.435473	NA	0.508657
X3.01_783.6712m/z	N > Y	NA	0.435824	NA	0.508657
X4.24_79.9563m/z	N > Y	NA	0.439028	NA	0.509214
X3.59_342.1160n	Y > N	NA	0.439028	NA	0.509214
X1.84_354.1398m/z	Y > N	NA	0.439028	NA	0.509214
X3.00_978.0160m/z	N > Y	NA	0.437672	NA	0.509214
X0.46_126.9043m/z	N > Y	NA	0.441876	NA	0.509776
X1.30_158.0814m/z	Y > N	NA	0.441876	NA	0.509776
X0.65_259.0125m/z	N > Y	NA	0.441876	NA	0.509776
X0.76_887.3543m/z	N > Y	NA	0.441876	NA	0.509776
X3.01_979.3469m/z	N > Y	NA	0.444729	NA	0.511433
X0.83_99.0443m/z	Y > N	NA	0.447603	NA	0.512547
X5.91_193.0727n	Y > N	NA	0.447603	NA	0.512547
X0.51_326.9481m/z	N > Y	NA	0.447603	NA	0.512547
X1.86_43.0076n	Y > N	NA	0.450483	NA	0.512579
X0.59_227.9962m/z	Y > N	NA	0.450483	NA	0.512579
X0.83_358.9544m/z	Y > N	NA	0.450483	NA	0.512579
X6.12_771.2047m/z	N > Y	NA	0.450483	NA	0.512579
X1.80_190.0444m/z	N > Y	NA	0.453373	NA	0.514782
X5.19_304.0899n	N > Y	NA	0.453373	NA	0.514782
X0.61_144.0418n	N > Y	NA	0.456273	NA	0.516444
X1.64_153.0300m/z	N > Y	NA	0.456273	NA	0.516444
X6.27_903.1828n	Y > N	NA	0.456273	NA	0.516444
X3.01_311.0975m/z	Y > N	NA	0.459184	NA	0.517077
X6.71_357.1405m/z	N > Y	NA	0.462105	NA	0.517077
X0.76_585.1905m/z	Y > N	NA	0.462105	NA	0.517077
X3.01_694.0010m/z	N > Y	NA	0.457843	NA	0.517077
X6.82_787.2720m/z	N > Y	NA	0.459184	NA	0.517077
X0.71_156.0085n	Y > N	NA	0.465037	NA	0.517672
X0.54_239.9965m/z	Y > N	NA	0.465037	NA	0.517672
X6.52_358.0730n	N > Y	NA	0.465037	NA	0.517672
X0.57_524.0289n	Y > N	NA	0.465037	NA	0.517672
X0.72_186.0174n	Y > N	NA	0.470931	NA	0.519409
X3.74_205.0695m/z	N > Y	NA	0.470931	NA	0.519409
X1.83_220.0058m/z	Y > N	NA	0.470931	NA	0.519409
X0.57_220.9779m/z	Y > N	NA	0.467979	NA	0.519409
X1.51_249.0624m/z	N > Y	NA	0.470931	NA	0.519409
X1.02_274.0019m/z	Y > N	NA	0.467979	NA	0.519409
X3.83_386.1516n	N > Y	NA	0.470931	NA	0.519409
X0.45_204.9810m/z	Y > N	NA	0.473893	NA	0.52161
X1.12_138.0522n	N > Y	NA	0.476866	NA	0.52283
X0.75_142.1584n	Y > N	NA	0.479849	NA	0.52283
X0.53_258.9926m/z	Y > N	NA	0.479849	NA	0.52283
X1.78_275.1077m/z	Y > N	NA	0.476866	NA	0.52283
X3.26_283.1655m/z	Y > N	NA	0.479834	NA	0.52283
X6.65_372.0835n	N > Y	NA	0.479834	NA	0.52283
X1.11_459.1685m/z	Y > N	NA	0.479849	NA	0.52283
X3.64_485.1525n	Y > N	NA	0.479849	NA	0.52283
X1.07_514.1169m/z	N > Y	NA	0.479849	NA	0.52283
X4.90_1129.5090m/z	N > Y	NA	0.479849	NA	0.52283
X6.78_322.9682m/z	Y > N	NA	0.482837	NA	0.523974
X0.76_286.6046m/z	Y > N	NA	0.484342	NA	0.524546
X0.70_831.2150m/z	N > Y	NA	0.484317	NA	0.524546
X1.35_239.0231m/z	Y > N	NA	0.488858	NA	0.525218
X3.82_607.3487m/z	N > Y	NA	0.488858	NA	0.525218
X3.22_646.2536m/z	Y > N	NA	0.487341	NA	0.525218
X4.91_842.6317m/z	Y > N	NA	0.48584	NA	0.525218
X2.90_418.1848n	N > Y	NA	0.491881	NA	0.527416
X3.05_496.0957m/z	Y > N	NA	0.491704	NA	0.527416
X2.65_226.0846n	N > Y	NA	0.494914	NA	0.528468
X0.57_337.0485m/z	Y > N	NA	0.495312	NA	0.528468
X1.77_202.1087m/z	N > Y	NA	0.497957	NA	0.528676
X3.78_374.0773m/z	N > Y	NA	0.497957	NA	0.528676
X0.98_538.0918m/z	N > Y	NA	0.497957	NA	0.528676
X2.75_600.2847m/z	N > Y	NA	0.497957	NA	0.528676
X0.76_145.0866m/z	N > Y	NA	0.501005	NA	0.529437
X3.12_241.1152n	Y > N	NA	0.504073	NA	0.529437
X6.78_239.0159m/z	Y > N	NA	0.50101	NA	0.529437
X3.48_281.1134m/z	Y > N	NA	0.50101	NA	0.529437
X3.06_320.1338n	Y > N	NA	0.504073	NA	0.529437
X5.16_488.1734n	N > Y	NA	0.504073	NA	0.529437
X0.68_665.1577m/z	N > Y	NA	0.50101	NA	0.529437
X4.90_877.6241m/z	N > Y	NA	0.504073	NA	0.529437
X6.13_203.0667m/z	N > Y	NA	0.507146	NA	0.532146
X1.24_423.2016m/z	Y > N	NA	0.510229	NA	0.533823
X3.70_288.0581n	N > Y	NA	0.513321	NA	0.534983
X1.34_323.0665n	Y > N	NA	0.513321	NA	0.534983
X3.32_448.3063m/z	Y > N	NA	0.512395	NA	0.534983
X0.76_527.2125m/z	Y > N	NA	0.513321	NA	0.534983
X3.62_302.5979m/z	N > Y	NA	0.514375	NA	0.535564
X4.91_927.5918m/z	Y > N	NA	0.516423	NA	0.53666
X4.92_843.6300m/z	N > Y	NA	0.519535	NA	0.539374
X5.02_165.0743m/z	N > Y	NA	0.522657	NA	0.541053
X6.68_288.9358m/z	N > Y	NA	0.522657	NA	0.541053
X6.50_392.1671m/z	N > Y	NA	0.525787	NA	0.543251
X4.84_902.8287m/z	N > Y	NA	0.528427	NA	0.545451
X0.68_750.1900m/z	N > Y	NA	0.529779	NA	0.545807
X6.46_164.9354m/z	N > Y	NA	0.535238	NA	0.549205
X1.74_391.1141m/z	N > Y	NA	0.535238	NA	0.549205
X3.94_544.2579m/z	N > Y	NA	0.535623	NA	0.549205
X0.49_203.0012m/z	N > Y	NA	0.536821	NA	0.549911
X1.83_60.0198n	N > Y	NA	0.538407	NA	0.549968
X1.75_269.0861m/z	Y > N	NA	0.538407	NA	0.549968
X3.44_490.1412m/z	Y > N	NA	0.538407	NA	0.549968
X1.77_232.0281m/z	Y > N	NA	0.541586	NA	0.550608
X5.75_278.1258n	N > Y	NA	0.541586	NA	0.550608
X3.31_622.2460n	N > Y	NA	0.541586	NA	0.550608
X1.43_251.9962m/z	Y > N	NA	0.544773	NA	0.551251
X4.41_607.2371m/z	N > Y	NA	0.551177	NA	0.555127
X6.47_213.1236m/z	N > Y	NA	0.554392	NA	0.555771
X2.99_297.1064n	Y > N	NA	0.554392	NA	0.555771
X6.62_455.0640m/z	Y > N	NA	0.557617	NA	0.557449
X4.98_203.0815m/z	Y > N	NA	0.560851	NA	0.558096
X6.22_356.0324m/z	N > Y	NA	0.560851	NA	0.558096
X1.33_134.0605m/z	Y > N	NA	0.564093	NA	0.559259
X1.28_222.0737n	Y > N	NA	0.564093	NA	0.559259
X0.77_600.2842m/z	N > Y	NA	0.564093	NA	0.559259
X5.16_976.3485n	N > Y	NA	0.563903	NA	0.559259
X5.61_104.0344m/z	Y > N	NA	0.567345	NA	0.561451
X5.29_102.0555m/z	N > Y	NA	0.578693	NA	0.562541
X1.81_76.0620n	N > Y	NA	0.577154	NA	0.562541
X5.77_171.0055m/z	Y > N	NA	0.579776	NA	0.562541
X6.29_187.1082m/z	N > Y	NA	0.577154	NA	0.562541
X3.05_196.0279m/z	Y > N	NA	0.580442	NA	0.562541
X2.64_209.0123m/z	N > Y	NA	0.573876	NA	0.562541
X0.68_249.9841m/z	Y > N	NA	0.570606	NA	0.562541
X5.10_271.0928m/z	Y > N	NA	0.580441	NA	0.562541
X0.71_442.1647n	Y > N	NA	0.573876	NA	0.562541
X0.76_493.1549m/z	Y > N	NA	0.573876	NA	0.562541
X5.46_622.2200m/z	N > Y	NA	0.573873	NA	0.562541
X4.86_824.8064m/z	N > Y	NA	0.580429	NA	0.562541
X0.76_909.3073m/z	Y > N	NA	0.568974	NA	0.562541
X6.12_245.1174m/z	Y > N	NA	0.583738	NA	0.562702
X4.24_427.1304m/z	Y > N	NA	0.583738	NA	0.562702
X4.00_320.0626m/z	N > Y	NA	0.590356	NA	0.565544
X2.34_264.0870m/z	N > Y	NA	0.593678	NA	0.565712
X2.59_429.1474m/z	Y > N	NA	0.593678	NA	0.565712
X4.92_990.0941n	N > Y	NA	0.593677	NA	0.565712
X1.36_172.0972m/z	Y > N	NA	0.597008	NA	0.568383
X0.72_138.0675n	N > Y	NA	0.600347	NA	0.570555
X5.83_616.2094m/z	Y > N	NA	0.600345	NA	0.570555
X0.76_923.3437m/z	Y > N	NA	0.603695	NA	0.572727
X3.12_180.0626n	N > Y	NA	0.60705	NA	0.575405
X1.80_215.0923m/z	Y > N	NA	0.610414	NA	0.577578
X4.77_388.1169m/z	N > Y	NA	0.612092	NA	0.578658
X1.32_143.0053m/z	Y > N	NA	0.620556	NA	0.581563
X2.37_230.1026m/z	Y > N	NA	0.620556	NA	0.581563
X6.76_303.0632m/z	N > Y	NA	0.620555	NA	0.581563
X6.64_558.1672m/z	N > Y	NA	0.620556	NA	0.581563
X3.61_124.0390n	N > Y	NA	0.623953	NA	0.582217
X1.78_159.0757n	Y > N	NA	0.623953	NA	0.582217
X4.12_306.5338m/z	Y > N	NA	0.623952	NA	0.582217
X5.72_174.0515m/z	N > Y	NA	0.627357	NA	0.583878
X1.56_260.0765m/z	N > Y	NA	0.627357	NA	0.583878
X1.80_292.0286n	Y > N	NA	0.63077	NA	0.586043
X0.54_144.9085m/z	Y > N	NA	0.634714	NA	0.586173
X1.21_200.0196m/z	Y > N	NA	0.634191	NA	0.586173
X0.54_189.8959n	Y > N	NA	0.632573	NA	0.586173
X3.60_404.1059m/z	N > Y	NA	0.634191	NA	0.586173
X4.84_936.8224m/z	N > Y	NA	0.633594	NA	0.586173
X0.80_349.1419n	Y > N	NA	0.637619	NA	0.587348
X1.51_450.1353m/z	Y > N	NA	0.637595	NA	0.587348
X6.52_327.0678m/z	N > Y	NA	0.641048	NA	0.589004
X4.35_410.1031n	N > Y	NA	0.641055	NA	0.589004
X6.59_888.2750m/z	N > Y	NA	0.641031	NA	0.589004
X1.77_300.1807m/z	N > Y	NA	0.647951	NA	0.591811
X0.78_116.0831n	Y > N	NA	0.654876	NA	0.597125
X5.70_665.2145m/z	Y > N	NA	0.65835	NA	0.59928
X5.71_262.1157n	N > Y	NA	0.665319	NA	0.602574
X3.44_582.1999n	N > Y	NA	0.665321	NA	0.602574
X4.91_1179.4781m/z	N > Y	NA	0.665321	NA	0.602574
X0.62_161.9860m/z	N > Y	NA	0.666625	NA	0.602704
X0.44_254.9810m/z	Y > N	NA	0.668817	NA	0.602704
X3.40_363.0807m/z	N > Y	NA	0.668817	NA	0.602704
X2.34_390.0855m/z	N > Y	NA	0.668817	NA	0.602704
X5.69_470.1512m/z	N > Y	NA	0.668817	NA	0.602704
X6.62_472.2043m/z	N > Y	NA	0.672253	NA	0.60334
X6.82_208.9162m/z	N > Y	NA	0.675829	NA	0.603478
X5.12_317.0985m/z	Y > N	NA	0.674072	NA	0.603478
X0.76_874.3765m/z	Y > N	NA	0.674059	NA	0.603478
X6.58_154.0139m/z	N > Y	NA	0.679348	NA	0.603555
X1.50_156.0659m/z	N > Y	NA	0.679348	NA	0.603555
X0.61_187.0241m/z	N > Y	NA	0.679348	NA	0.603555
X0.75_197.0811m/z	Y > N	NA	0.679348	NA	0.603555
X6.01_850.1397m/z	N > Y	NA	0.679833	NA	0.603555
X1.80_69.0083m/z	N > Y	NA	0.682872	NA	0.603769
X2.94_228.0864m/z	N > Y	NA	0.682872	NA	0.603769
X0.76_239.9967m/z	N > Y	NA	0.682872	NA	0.603769
X6.80_246.0524n	N > Y	NA	0.682821	NA	0.603769
X5.91_1033.6006m/z	Y > N	NA	0.68385	NA	0.604138
X1.96_252.0868m/z	N > Y	NA	0.686404	NA	0.604414
X4.18_342.1153n	N > Y	NA	0.686404	NA	0.604414
X0.60_439.1418m/z	N > Y	NA	0.686404	NA	0.604414
X0.68_832.3610n	Y > N	NA	0.687522	NA	0.604905
X5.16_140.0578n	N > Y	NA	0.689927	NA	0.60506
X1.33_178.0502m/z	N > Y	NA	0.689942	NA	0.60506
X0.59_455.1374m/z	Y > N	NA	0.689942	NA	0.60506
X3.68_514.2833m/z	Y > N	NA	0.689942	NA	0.60506
X0.75_115.0088m/z	Y > N	NA	0.693487	NA	0.606689
X1.80_329.1115m/z	N > Y	NA	0.693487	NA	0.606689
X4.34_379.0823m/z	N > Y	NA	0.693487	NA	0.606689
X4.18_161.0450m/z	N > Y	NA	0.697039	NA	0.607333
X0.87_277.1088m/z	N > Y	NA	0.696688	NA	0.607333
X6.64_456.2212n	Y > N	NA	0.697039	NA	0.607333
X4.23_558.9884m/z	N > Y	NA	0.700597	NA	0.608958
X2.93_479.1260m/z	N > Y	NA	0.704162	NA	0.611072
X0.47_158.9239m/z	Y > N	NA	0.70516	NA	0.611446
X6.76_615.2275m/z	Y > N	NA	0.707733	NA	0.612693
X0.51_460.0012m/z	Y > N	NA	0.711311	NA	0.613329
X4.84_1012.7960m/z	N > Y	NA	0.711275	NA	0.613329
X1.11_59.0125m/z	N > Y	NA	0.714896	NA	0.613477
X1.83_102.0310n	N > Y	NA	0.714896	NA	0.613477
X6.80_170.0926m/z	Y > N	NA	0.714896	NA	0.613477
X1.94_189.4937m/z	Y > N	NA	0.714896	NA	0.613477
X6.10_43.0413n	Y > N	NA	0.718486	NA	0.614602
X4.81_523.0887m/z	N > Y	NA	0.718477	NA	0.614602
X1.56_207.0615m/z	N > Y	NA	0.725686	NA	0.618798
X0.54_282.9917m/z	Y > N	NA	0.725686	NA	0.618798
X0.97_355.0524m/z	N > Y	NA	0.725686	NA	0.618798
X1.81_90.0307n	N > Y	NA	0.729295	NA	0.620405
X3.15_263.0459n	N > Y	NA	0.736531	NA	0.62459
X6.84_239.1142m/z	Y > N	NA	0.740158	NA	0.626189
X2.81_221.0892n	Y > N	NA	0.74379	NA	0.627785
X4.40_539.2494m/z	N > Y	NA	0.743791	NA	0.627785
X1.30_99.0188m/z	N > Y	NA	0.747429	NA	0.62987
X1.36_157.0358m/z	Y > N	NA	0.747429	NA	0.62987
X1.23_419.1661m/z	Y > N	NA	0.754723	NA	0.632557
X4.84_970.8167m/z	Y > N	NA	0.754434	NA	0.632557
X2.18_359.0398m/z	Y > N	NA	0.758378	NA	0.632671
X4.85_944.8079m/z	Y > N	NA	0.758361	NA	0.632671
X1.77_227.1018m/z	N > Y	NA	0.765704	NA	0.637796
X6.57_190.0581n	N > Y	NA	0.769375	NA	0.638881
X4.84_800.8474m/z	N > Y	NA	0.769222	NA	0.638881
X4.91_926.5934m/z	Y > N	NA	0.769375	NA	0.638881
X0.83_181.0001m/z	Y > N	NA	0.773051	NA	0.640454
X6.22_258.0670m/z	Y > N	NA	0.77304	NA	0.640454
X0.76_278.6055m/z	N > Y	NA	0.773051	NA	0.640454
X3.54_134.0467m/z	Y > N	NA	0.774891	NA	0.641486
X0.83_41.0021n	Y > N	NA	0.776733	NA	0.642025
X6.64_326.0873n	N > Y	NA	0.780419	NA	0.64261
X4.83_1030.8150m/z	Y > N	NA	0.780294	NA	0.64261
X5.54_187.1078m/z	N > Y	NA	0.782851	NA	0.643684
X6.60_258.0378m/z	N > Y	NA	0.78411	NA	0.643684
X5.02_322.0902m/z	Y > N	NA	0.78411	NA	0.643684
X2.34_407.0869m/z	N > Y	NA	0.787806	NA	0.643778
X5.17_629.3544m/z	N > Y	NA	0.787806	NA	0.643778
X6.53_837.3081n	Y > N	NA	0.787641	NA	0.643778
X0.76_905.3536m/z	Y > N	NA	0.787806	NA	0.643778
X5.97_244.0446n	Y > N	NA	0.789646	NA	0.644793
X6.41_203.1030m/z	N > Y	NA	0.791507	NA	0.644849
X4.91_1012.5539m/z	N > Y	NA	0.791507	NA	0.644849
X5.16_428.1517n	N > Y	NA	0.795213	NA	0.645916
X2.74_392.1337n	N > Y	NA	0.798923	NA	0.646496
X2.96_427.1952m/z	N > Y	NA	0.802638	NA	0.648043
X4.81_410.1026n	N > Y	NA	0.802638	NA	0.648043
X6.81_541.2263m/z	Y > N	NA	0.802638	NA	0.648043
X4.88_291.0981m/z	N > Y	NA	0.808215	NA	0.649676
X4.83_758.8633m/z	N > Y	NA	0.80999	NA	0.649676
X3.04_784.3277m/z	Y > N	NA	0.810081	NA	0.649676
X4.92_1011.5534m/z	Y > N	NA	0.810081	NA	0.649676
X4.83_1098.8023m/z	Y > N	NA	0.809953	NA	0.649676
X6.80_405.0133m/z	Y > N	NA	0.82126	NA	0.653313
X6.75_368.9785n	N > Y	NA	0.821115	NA	0.653313
X1.30_424.1352m/z	N > Y	NA	0.821277	NA	0.653313
X6.84_448.2284n	N > Y	NA	0.821277	NA	0.653313
X5.91_799.4426m/z	Y > N	NA	0.820975	NA	0.653313
X4.84_834.8412m/z	N > Y	NA	0.819305	NA	0.653313
X2.52_195.0077m/z	N > Y	NA	0.826888	NA	0.65444
X0.46_191.9041n	N > Y	NA	0.826329	NA	0.65444
X0.57_280.9964m/z	Y > N	NA	0.828762	NA	0.65444
X3.31_310.1148m/z	N > Y	NA	0.828762	NA	0.65444
X6.75_341.1461m/z	N > Y	NA	0.828725	NA	0.65444
X0.76_482.2027n	N > Y	NA	0.825018	NA	0.65444
X6.01_730.1807m/z	Y > N	NA	0.828762	NA	0.65444
X4.83_1065.3101m/z	Y > N	NA	0.828035	NA	0.65444
X0.82_172.0485n	N > Y	NA	0.83251	NA	0.65596
X6.52_450.1721m/z	N > Y	NA	0.83251	NA	0.65596
X6.07_690.2461m/z	Y > N	NA	0.833332	NA	0.656128
X5.86_102.0554m/z	N > Y	NA	0.840018	NA	0.657076
X6.67_267.1090m/z	N > Y	NA	0.840018	NA	0.657076
X6.78_376.0945m/z	Y > N	NA	0.840018	NA	0.657076
X4.02_509.2749m/z	Y > N	NA	0.840018	NA	0.657076
X0.76_924.3422m/z	Y > N	NA	0.840015	NA	0.657076
X4.91_1053.5360m/z	Y > N	NA	0.836262	NA	0.657076
X0.76_715.2269m/z	Y > N	NA	0.841897	NA	0.658068
X0.76_706.3859n	Y > N	NA	0.843778	NA	0.658107
X5.37_165.0917m/z	N > Y	NA	0.85884	NA	0.659374
X0.72_169.0162m/z	Y > N	NA	0.855077	NA	0.659374
X5.10_181.0960m/z	N > Y	NA	0.856949	NA	0.659374
X3.05_189.0688n	Y > N	NA	0.853192	NA	0.659374
X6.84_286.1513m/z	Y > N	NA	0.855077	NA	0.659374
X3.18_287.6108m/z	N > Y	NA	0.851307	NA	0.659374
X6.13_290.0703m/z	Y > N	NA	0.85885	NA	0.659374
X6.60_334.1249m/z	N > Y	NA	0.847541	NA	0.659374
X3.39_375.1290m/z	Y > N	NA	0.85885	NA	0.659374
X0.60_499.0115m/z	Y > N	NA	0.855058	NA	0.659374
X4.84_868.8352m/z	N > Y	NA	0.856881	NA	0.659374
X4.83_894.8397m/z	Y > N	NA	0.855029	NA	0.659374
X4.91_1095.5159m/z	Y > N	NA	0.85885	NA	0.659374
X4.83_1132.7962m/z	Y > N	NA	0.853132	NA	0.659374
X5.10_193.0322m/z	N > Y	NA	0.862627	NA	0.659925
X3.34_270.1527m/z	Y > N	NA	0.862627	NA	0.659925
X4.95_435.1402m/z	N > Y	NA	0.86116	NA	0.659925
X0.72_199.0967m/z	N > Y	NA	0.866406	NA	0.660941
X0.68_898.3505n	Y > N	NA	0.866406	NA	0.660941
X3.06_276.0551m/z	Y > N	NA	0.870189	NA	0.662422
X3.19_279.0732n	N > Y	NA	0.877763	NA	0.664436
X6.63_418.1823m/z	N > Y	NA	0.877763	NA	0.664436
X3.12_422.1083m/z	N > Y	NA	0.877763	NA	0.664436
X1.01_548.1104m/z	N > Y	NA	0.877763	NA	0.664436
X1.72_754.3228m/z	Y > N	NA	0.877763	NA	0.664436
X1.77_236.0925m/z	N > Y	NA	0.881554	NA	0.665904
X0.58_490.0117m/z	Y > N	NA	0.883898	NA	0.666902
X4.90_1044.5486m/z	N > Y	NA	0.885348	NA	0.666902
X6.53_114.9879m/z	Y > N	NA	0.889145	NA	0.666967
X2.99_279.6138m/z	Y > N	NA	0.889115	NA	0.666967
X1.80_96.0197m/z	N > Y	NA	0.892944	NA	0.667959
X2.26_106.9803m/z	Y > N	NA	0.892944	NA	0.667959
X0.54_247.0272m/z	Y > N	NA	0.892944	NA	0.667959
X1.81_122.0242m/z	N > Y	NA	0.904356	NA	0.668613
X0.76_153.0916m/z	Y > N	NA	0.900549	NA	0.668613
X5.70_161.0685n	Y > N	NA	0.904356	NA	0.668613
X6.80_180.1105n	N > Y	NA	0.900549	NA	0.668613
X3.25_254.0337m/z	N > Y	NA	0.900549	NA	0.668613
X6.68_256.1297m/z	N > Y	NA	0.904356	NA	0.668613
X3.77_300.1770n	N > Y	NA	0.904356	NA	0.668613
X0.49_400.0258m/z	Y > N	NA	0.900528	NA	0.668613
X0.58_492.0262m/z	N > Y	NA	0.904356	NA	0.668613
X0.97_496.0701m/z	Y > N	NA	0.900549	NA	0.668613
X0.99_626.2139m/z	N > Y	NA	0.904356	NA	0.668613
X6.80_156.0761m/z	N > Y	NA	0.908164	NA	0.67051
X5.60_355.0873m/z	Y > N	NA	0.908164	NA	0.67051
X5.80_229.0110m/z	Y > N	NA	0.911975	NA	0.671085
X6.75_239.0211n	N > Y	NA	0.915787	NA	0.671085
X3.44_465.1197m/z	N > Y	NA	0.911975	NA	0.671085
X4.83_635.9096n	Y > N	NA	0.915787	NA	0.671085
X4.83_962.8270m/z	Y > N	NA	0.909998	NA	0.671085
X6.40_279.8984n	Y > N	NA	0.919602	NA	0.671145
X3.82_339.0618m/z	N > Y	NA	0.919602	NA	0.671145
X5.07_387.1137m/z	N > Y	NA	0.919602	NA	0.671145
X3.35_393.1914m/z	N > Y	NA	0.917195	NA	0.671145
X3.70_523.2544m/z	Y > N	NA	0.919602	NA	0.671145
X6.08_788.2220m/z	N > Y	NA	0.918911	NA	0.671145
X4.83_826.8519m/z	Y > N	NA	0.923387	NA	0.673452
X0.69_227.9247n	Y > N	NA	0.927236	NA	0.673527
X6.51_272.9581m/z	Y > N	NA	0.927236	NA	0.673527
X2.70_304.1016n	Y > N	NA	0.927237	NA	0.673527
X1.87_324.0237m/z	N > Y	NA	0.927237	NA	0.673527
X0.76_759.2477m/z	Y > N	NA	0.927217	NA	0.673527
X6.58_915.2940m/z	Y > N	NA	0.927236	NA	0.673527
X3.44_428.1526n	N > Y	NA	0.931056	NA	0.675847
X1.60_374.1086m/z	N > Y	NA	0.934878	NA	0.676345
X0.70_782.2366n	N > Y	NA	0.933351	NA	0.676345
X4.85_808.8330m/z	Y > N	NA	0.934878	NA	0.676345
X4.84_1072.7978m/z	N > Y	NA	0.934735	NA	0.676345
X1.07_169.0861m/z	Y > N	NA	0.936786	NA	0.676389
X1.43_176.0322n	N > Y	NA	0.938701	NA	0.676389
X5.16_643.3700m/z	Y > N	NA	0.938701	NA	0.676389
X5.15_713.2619m/z	N > Y	NA	0.937823	NA	0.676389
X4.90_919.6047m/z	Y > N	NA	0.938701	NA	0.676389
X5.34_574.1988m/z	Y > N	NA	0.942525	NA	0.676883
X1.80_104.0560n	N > Y	NA	0.950178	NA	0.680567
X1.10_244.0688n	Y > N	NA	0.950178	NA	0.680567
X0.75_469.2247m/z	N > Y	NA	0.950178	NA	0.680567
X4.83_928.8335m/z	Y > N	NA	0.950177	NA	0.680567
X6.53_158.9778m/z	Y > N	NA	0.954006	NA	0.680597
X0.75_185.0810m/z	N > Y	NA	0.954006	NA	0.680597
X3.64_238.0383m/z	Y > N	NA	0.954006	NA	0.680597
X6.47_278.9172m/z	Y > N	NA	0.951962	NA	0.680597
X0.99_348.0447m/z	Y > N	NA	0.954006	NA	0.680597
X4.36_471.0750m/z	N > Y	NA	0.952091	NA	0.680597
X3.58_225.0310m/z	N > Y	NA	0.957835	NA	0.681526
X4.95_428.1401m/z	N > Y	NA	0.957835	NA	0.681526
X6.78_708.2439n	N > Y	NA	0.957835	NA	0.681526
X4.90_1171.4902m/z	Y > N	NA	0.957833	NA	0.681526
X0.79_146.0936n	Y > N	NA	0.961665	NA	0.682082
X1.70_165.0756m/z	Y > N	NA	0.97316	NA	0.682082
X3.86_326.1137n	Y > N	NA	0.969328	NA	0.682082
X1.94_333.0499m/z	Y > N	NA	0.97316	NA	0.682082
X4.34_377.0846m/z	Y > N	NA	0.965496	NA	0.682082
X3.47_479.2278m/z	N > Y	NA	0.965496	NA	0.682082
X4.73_479.2281m/z	N > Y	NA	0.965494	NA	0.682082
X2.12_489.0814m/z	N > Y	NA	0.965491	NA	0.682082
X0.69_505.1205m/z	Y > N	NA	0.971236	NA	0.682082
X3.40_633.1795m/z	N > Y	NA	0.961665	NA	0.682082
X5.12_668.2386m/z	Y > N	NA	0.959743	NA	0.682082
X4.83_792.8588m/z	Y > N	NA	0.97316	NA	0.682082
X6.69_873.3465m/z	Y > N	NA	0.969328	NA	0.682082
X5.90_916.5215m/z	Y > N	NA	0.968531	NA	0.682082
X4.83_997.3228m/z	Y > N	NA	0.967305	NA	0.682082
X4.91_1010.5550m/z	Y > N	NA	0.97316	NA	0.682082
X4.83_1166.7902m/z	Y > N	NA	0.973088	NA	0.682082
X6.44_174.0881m/z	Y > N	NA	0.976931	NA	0.682993
X4.83_1064.8086m/z	Y > N	NA	0.980814	NA	0.68522
X0.54_152.9856m/z	Y > N	NA	0.984661	NA	0.686574
X1.24_246.0843n	N > Y	NA	0.988495	NA	0.68747
X3.83_286.1007n	Y > N	NA	0.988495	NA	0.68747
X3.05_304.1187m/z	N > Y	NA	0.996033	NA	0.691022
X0.72_334.2068n	Y > N	0.000107035	0.0105572	0.00538778	0.167235
X1.16_222.1129m/z	Y > N	0.000278457	0.0114654	0.0112132	0.17419
X4.95_411.1261m/z	N > Y	0.00114917	0.0146196	0.024527	0.191849
X4.92_468.8014m/z	N > Y	0.00115725	0.0493181	0.024527	0.282405
X6.57_164.1024n	Y > N	0.00168963	0.0870644	0.0309272	0.335408
X1.19_365.1172m/z	N > Y	0.00197304	0.010704	0.0345447	0.167235
X2.46_359.0748m/z	N > Y	0.00206143	0.0152138	0.0345884	0.191849
X2.91_116.0139n	N > Y	0.00232983	0.0108526	0.0375282	0.167235
X1.94_331.1404m/z	Y > N	0.00273076	0.0312965	0.0407279	0.267367
X5.19_476.0707m/z	Y > N	0.00299244	0.0378589	0.0415527	0.277806
X1.42_278.0298n	N > Y	0.00333307	0.0158292	0.0437851	0.191849
X4.87_820.7148m/z	N > Y	0.00337067	0.0134922	0.0437851	0.184224
X1.99_202.0715m/z	Y > N	0.00361209	0.018756	0.044412	0.213483
X6.28_632.2039m/z	N > Y	0.0036395	0.0510081	0.044412	0.282405
X3.75_528.2622m/z	Y > N	0.00463893	0.0356927	0.0516283	0.267367
X1.60_438.1145m/z	Y > N	0.00505719	0.0305493	0.0535918	0.267367
X5.07_307.1007m/z	Y > N	0.00527729	0.0229992	0.0544903	0.236273
X3.18_216.0625n	Y > N	0.00555978	0.00944605	0.055972	0.154382
X0.72_231.0508m/z	Y > N	0.00656908	0.0450398	0.0613814	0.282405
X4.95_504.2954n	N > Y	0.00670682	0.0270387	0.0613814	0.255842
X0.84_254.9809m/z	N > Y	0.00723517	0.120548	0.0647454	0.372532
X4.95_329.1580n	N > Y	0.0076786	0.0309209	0.0667919	0.267367
X1.55_224.5632m/z	Y > N	0.00790587	0.0270377	0.0667919	0.255842
X2.54_234.0849n	N > Y	0.00796145	0.0136746	0.0667919	0.18438
X0.84_175.0241m/z	N > Y	0.00930201	0.0897589	0.0740167	0.339722
X0.47_221.0013n	Y > N	0.0093103	0.105282	0.0740167	0.353786
X2.10_184.9753m/z	Y > N	0.00944279	0.0328382	0.0740167	0.267367
X5.77_753.1879m/z	N > Y	0.00955786	0.156221	0.0740167	0.39464
X3.01_246.0733m/z	Y > N	0.00986964	0.0425281	0.0749891	0.281436
X2.55_527.2187m/z	N > Y	0.0116334	0.0471381	0.0867535	0.282405
X2.47_267.1065m/z	N > Y	0.0124458	0.046606	0.0890608	0.282405
X4.88_1022.5875m/z	N > Y	0.0125322	0.0221455	0.0890608	0.231921
X2.83_274.0901m/z	Y > N	0.0128786	0.0133119	0.0890608	0.184093
X5.26_549.1669m/z	N > Y	0.0130461	0.132475	0.0890608	0.377582
X2.84_357.0305m/z	N > Y	0.0132486	0.0283987	0.0890608	0.261821
X4.88_852.6629m/z	N > Y	0.0133225	0.0158292	0.0890608	0.191849
X3.85_589.2246m/z	Y > N	0.0135187	0.040605	0.0890608	0.278979
X3.89_242.1258n	Y > N	0.0137121	0.0527462	0.0890608	0.282405
X1.94_271.0521m/z	Y > N	0.0147768	0.0737771	0.0944522	0.322193
X0.83_201.0746m/z	Y > N	0.0154138	0.0356927	0.0954926	0.267367
X4.91_552.7627m/z	N > Y	0.0168392	0.110548	0.101195	0.357022
X0.84_132.1014n	Y > N	0.0169583	0.0582602	0.101195	0.296433
X1.42_88.0395m/z	N > Y	0.0170882	0.0267075	0.101195	0.255842
X1.77_305.0944m/z	Y > N	0.0182112	0.0283987	0.106282	0.261821
X0.76_370.1824n	Y > N	0.0195661	0.0714805	0.112559	0.320671
X1.82_390.2516n	Y > N	0.020428	0.0420403	0.115295	0.281436
X5.07_215.1029m/z	N > Y	0.0206144	0.0539323	0.115295	0.282405
X1.24_425.2157m/z	Y > N	0.0216597	0.040605	0.115909	0.278979
X2.52_412.1381m/z	Y > N	0.0216613	0.103232	0.115909	0.353786
X1.80_280.0594n	Y > N	0.0219583	0.112711	0.115909	0.359701
X1.98_270.1352m/z	Y > N	0.0220943	0.0642449	0.115909	0.313572
X0.77_332.0668n	N > Y	0.0222061	0.0336331	0.115909	0.267367
X4.88_936.6245m/z	N > Y	0.0233698	0.0460789	0.119124	0.282405
X1.58_462.1753m/z	N > Y	0.0250382	0.0146196	0.125648	0.191849
X4.88_649.7711n	N > Y	0.025618	0.017351	0.125648	0.205671
X5.33_396.1138m/z	N > Y	0.0258242	0.0356926	0.125648	0.267367
X0.52_250.9974m/z	Y > N	0.0266476	0.167757	0.125648	0.40573
X3.54_602.2276m/z	Y > N	0.0272648	0.0707281	0.125648	0.320671
X0.49_311.0331m/z	Y > N	0.02772	0.0972724	0.125648	0.353786
X1.81_331.1732m/z	Y > N	0.0278971	0.0440205	0.125648	0.282405
X6.75_154.0617m/z	Y > N	0.0281451	0.262757	0.125648	0.447756
X3.10_363.1188m/z	N > Y	0.0285943	0.145296	0.125648	0.386981
X0.85_204.1354n	Y > N	0.0288597	0.0348563	0.125648	0.267367
X3.76_510.2532m/z	Y > N	0.0289208	0.0670631	0.125648	0.318675
X6.31_264.1084m/z	N > Y	0.0290645	0.0396715	0.125648	0.278979
X1.32_390.1512m/z	N > Y	0.0292983	0.0154166	0.125648	0.191849
X6.34_196.0719m/z	N > Y	0.0294406	0.133716	0.125648	0.377582
X0.75_399.1478m/z	Y > N	0.0296419	0.0202595	0.125648	0.220741
X5.16_271.0568m/z	Y > N	0.0309384	0.235153	0.129027	0.43785
X4.88_768.7020m/z	N > Y	0.0310799	0.10222	0.129027	0.353786
X0.76_813.3520m/z	Y > N	0.0315716	0.146629	0.129628	0.388611
X1.59_368.1099m/z	N > Y	0.0318684	0.0455568	0.129628	0.282405
X2.25_90.0214n	N > Y	0.0322644	0.0471381	0.129926	0.282405
X1.42_218.1029m/z	N > Y	0.0339849	0.0378589	0.135499	0.277806
X0.76_224.0612m/z	Y > N	0.0347707	0.0482178	0.135659	0.282405
X3.64_244.1414n	Y > N	0.0348803	0.081031	0.135659	0.32493
X0.67_130.0259n	N > Y	0.0351506	0.194378	0.135659	0.420394
X1.24_209.0665m/z	N > Y	0.0357839	0.0202595	0.135659	0.220741
X0.72_400.1525n	Y > N	0.03593	0.0425281	0.135659	0.281436
X1.95_355.1421m/z	Y > N	0.0360462	0.046606	0.135659	0.282405
X4.92_633.7307m/z	N > Y	0.0376873	0.156221	0.139312	0.39464
X2.04_88.0396m/z	N > Y	0.0377088	0.0336331	0.139312	0.267367
X5.40_245.0424m/z	N > Y	0.0381507	0.127599	0.139663	0.373002
X1.82_310.1155m/z	Y > N	0.0391869	0.0152138	0.142165	0.191849
X6.71_265.1501n	N > Y	0.0398772	0.125214	0.143377	0.372532
X6.59_929.2965n	N > Y	0.0413729	0.160474	0.146882	0.39793
X6.81_146.9605m/z	N > Y	0.0415817	0.157629	0.146882	0.39542
X4.98_281.1502m/z	N > Y	0.0430548	0.0870644	0.150613	0.335408
X0.76_288.1130m/z	N > Y	0.0433857	0.0801974	0.150613	0.32493
X0.79_257.1384m/z	Y > N	0.0442684	0.0476754	0.152363	0.282405
X0.75_784.3109n	Y > N	0.0462528	0.0801974	0.157844	0.32493
X3.53_359.1327m/z	Y > N	0.0472761	0.133716	0.159516	0.377582
X1.95_389.2522m/z	Y > N	0.0475349	0.0340367	0.159516	0.267367
X0.70_367.1534m/z	Y > N	0.0488351	0.125214	0.162525	0.372532
X4.87_397.8867n	N > Y	0.0505485	0.0818715	0.166848	0.325878
X3.65_349.1491m/z	Y > N	0.0521169	0.0906716	0.170626	0.340786
X4.34_507.2595m/z	Y > N	0.0535368	0.379088	0.172089	0.486802
X0.52_239.0689n	Y > N	0.0536959	0.133716	0.172089	0.377582
X4.88_196.9462m/z	N > Y	0.0538457	0.051582	0.172089	0.282405
X4.88_413.8606n	N > Y	0.0585712	0.0656415	0.185233	0.314693
X1.63_405.1146m/z	N > Y	0.0596647	0.204477	0.185233	0.426624
X1.92_188.0922m/z	Y > N	0.0596829	0.128805	0.185233	0.374497
X3.86_482.1532m/z	Y > N	0.0598224	0.102219	0.185233	0.353786
X0.70_471.1364m/z	Y > N	0.0605238	0.225811	0.185233	0.435736
X4.87_229.9643n	N > Y	0.0613174	0.0785512	0.185233	0.32493
X1.87_258.1327m/z	Y > N	0.0613909	0.0344444	0.185233	0.267367
X0.76_157.0864m/z	Y > N	0.0620664	0.147971	0.185233	0.39025
X0.76_626.2788n	Y > N	0.0624016	0.140058	0.185233	0.383445
X1.81_330.1667n	Y > N	0.0625583	0.081031	0.185233	0.32493
X6.81_130.9657m/z	N > Y	0.0632522	0.279498	0.185921	0.454733
X1.80_318.1491n	Y > N	0.0638688	0.0628728	0.186373	0.313041
X0.72_463.1094m/z	Y > N	0.0647135	0.09252	0.187479	0.344135
X6.81_899.3015m/z	N > Y	0.0662504	0.0545337	0.190561	0.284175
X0.70_274.0031m/z	Y > N	0.0674107	0.305941	0.192523	0.459847
X0.75_746.3377n	Y > N	0.0679248	0.153433	0.192625	0.39219
X4.87_752.7281m/z	N > Y	0.0690516	0.0761337	0.193672	0.324162
X1.77_146.0665n	N > Y	0.0692558	0.105282	0.193672	0.353786
X1.93_440.2017n	Y > N	0.0705201	0.0879552	0.194742	0.337634
X4.87_481.8482n	N > Y	0.0706057	0.0324468	0.194742	0.267367
X5.25_503.1612m/z	N > Y	0.0718974	0.29252	0.196956	0.45796
X4.87_600.7791m/z	N > Y	0.0726463	0.0435182	0.19741	0.282405
X0.72_230.1486n	N > Y	0.0730436	0.288135	0.19741	0.45796
X6.80_202.1422n	N > Y	0.0736459	0.175286	0.197711	0.410312
X1.93_437.1761m/z	Y > N	0.0745836	0.0352722	0.198902	0.267367
X1.38_97.0042m/z	Y > N	0.0765076	0.223974	0.201741	0.434525
X3.19_334.0506n	N > Y	0.076837	0.252652	0.201741	0.44386
X1.96_356.1497n	Y > N	0.0771513	0.0185151	0.201741	0.213483
X1.59_100.0032m/z	Y > N	0.0802379	0.389595	0.206822	0.488016
X6.65_110.0474n	Y > N	0.0805981	0.101215	0.206822	0.353786
X2.75_276.1098n	Y > N	0.0809282	0.0602014	0.206822	0.302036
X6.80_331.0943m/z	N > Y	0.0812833	0.256661	0.206822	0.445103
X0.76_561.2416n	N > Y	0.0817502	0.109478	0.206822	0.357022
X4.92_888.6093m/z	N > Y	0.0822075	0.201069	0.206822	0.423878
X4.91_1054.5338m/z	N > Y	0.083649	0.229515	0.206822	0.43785
X6.25_266.0875m/z	N > Y	0.0843888	0.258682	0.206822	0.445683
X3.89_112.0510m/z	N > Y	0.0844057	0.0539323	0.206822	0.282405
X1.94_408.1786n	Y > N	0.0850159	0.223974	0.206822	0.434525
X2.42_494.1437n	N > Y	0.085133	0.0818715	0.206822	0.325878
X3.13_294.0658m/z	Y > N	0.0852574	0.275246	0.206822	0.453285
X2.70_447.2426m/z	Y > N	0.0868055	0.164814	0.209317	0.403133
X4.86_720.7797m/z	N > Y	0.0885415	0.141354	0.211087	0.384068
X4.92_803.6519m/z	N > Y	0.0889456	0.124034	0.211087	0.372532
X1.81_460.1572n	Y > N	0.0896654	0.0844357	0.211087	0.331195
X4.00_259.1291m/z	Y > N	0.0897946	0.159046	0.211087	0.396212
X4.70_507.2595m/z	N > Y	0.0901607	0.0649401	0.211087	0.314693
X1.78_79.0286n	Y > N	0.0920664	0.136226	0.214303	0.37932
X4.92_804.6469m/z	N > Y	0.0937608	0.220334	0.216592	0.434525
X6.85_625.1861m/z	N > Y	0.0941254	0.154822	0.216592	0.39464
X3.01_283.9860m/z	Y > N	0.095807	0.134966	0.219208	0.379128
X6.52_409.1384m/z	N > Y	0.0982027	0.371324	0.222556	0.485777
X4.88_854.6625m/z	N > Y	0.100045	0.0487653	0.222556	0.282405
X4.92_83.9608n	N > Y	0.100245	0.107364	0.222556	0.355462
X0.86_217.1438m/z	Y > N	0.100324	0.126402	0.222556	0.372532
X6.80_454.1938m/z	Y > N	0.100359	0.290322	0.222556	0.45796
X0.72_174.1250n	N > Y	0.101069	0.164815	0.222556	0.403133
X0.76_833.3102m/z	Y > N	0.101139	0.305941	0.222556	0.459847
X4.88_938.6252m/z	N > Y	0.102303	0.031676	0.223097	0.267367
X4.91_485.8205n	N > Y	0.102493	0.145296	0.223097	0.386981
X2.64_246.0729m/z	N > Y	0.105997	0.160474	0.22837	0.39793
X2.61_292.1181m/z	Y > N	0.106049	0.258682	0.22837	0.445683
X5.16_343.1236m/z	N > Y	0.10727	0.213175	0.22977	0.430624
X4.87_836.6787m/z	N > Y	0.108524	0.0533365	0.231227	0.282405
X4.10_399.0603m/z	Y > N	0.111431	0.196035	0.235044	0.420394
X0.72_229.0345m/z	Y > N	0.111483	0.252652	0.235044	0.44386
X6.80_230.0453n	Y > N	0.113983	0.107364	0.236807	0.355462
X0.75_253.5653m/z	Y > N	0.114028	0.424947	0.236807	0.503162
X1.42_146.0813m/z	N > Y	0.114115	0.0707281	0.236807	0.320671
X4.91_214.9187m/z	N > Y	0.114786	0.159047	0.236807	0.396212
X6.39_166.0967n	Y > N	0.115409	0.214953	0.236807	0.431778
X4.91_928.5923m/z	N > Y	0.115848	0.290322	0.236807	0.45796
X2.46_301.0422m/z	N > Y	0.116498	0.150683	0.236933	0.390716
X0.67_85.0285m/z	N > Y	0.119971	0.397591	0.242771	0.489579
X0.76_614.2281n	Y > N	0.122509	0.279498	0.246667	0.454733
X4.88_665.7448n	N > Y	0.12476	0.152053	0.24995	0.39219
X1.80_424.2139n	Y > N	0.127005	0.172245	0.253188	0.410133
X0.85_230.1083n	Y > N	0.127951	0.285959	0.253818	0.457652
X2.88_290.1249m/z	N > Y	0.132681	0.186245	0.26191	0.41337
X4.87_633.7972n	N > Y	0.135868	0.0714805	0.266893	0.320671
X6.69_286.1038m/z	N > Y	0.136691	0.554392	0.267206	0.555771
X4.88_869.6383m/z	N > Y	0.13769	0.197703	0.267859	0.420626
X4.88_329.8993n	N > Y	0.138389	0.0396715	0.267924	0.278979
X0.83_211.0576m/z	Y > N	0.139421	0.341262	0.268612	0.47229
X2.94_361.0927m/z	Y > N	0.140079	0.179922	0.268612	0.410312
X5.97_109.0398m/z	Y > N	0.141444	0.371324	0.269493	0.485777
X5.74_187.0993m/z	N > Y	0.142756	0.181487	0.269493	0.411274
X3.95_431.1902m/z	Y > N	0.143976	0.0533365	0.269493	0.282405
X1.83_172.0703n	Y > N	0.144258	0.118267	0.269493	0.369772
X4.91_800.6495m/z	N > Y	0.1448	0.250664	0.269493	0.44386
X3.65_399.1164m/z	N > Y	0.145775	0.29695	0.269493	0.459559
X1.43_150.0522n	N > Y	0.146934	0.202768	0.269493	0.423878
X0.57_168.9797m/z	Y > N	0.147526	0.211419	0.269493	0.429478
X1.81_162.0517n	N > Y	0.147715	0.222149	0.269493	0.434525
X0.95_204.1355n	Y > N	0.147895	0.101215	0.269493	0.353786
X0.76_687.2072m/z	N > Y	0.1479	0.277367	0.269493	0.454004
X3.27_532.2007m/z	N > Y	0.14935	0.268949	0.270909	0.451185
X2.48_314.0971m/z	Y > N	0.15066	0.178367	0.27105	0.410312
X2.90_248.0946m/z	Y > N	0.150774	0.381699	0.27105	0.487253
X0.48_328.9611m/z	Y > N	0.154125	0.29252	0.275845	0.45796
X4.91_886.6096m/z	N > Y	0.155192	0.341262	0.276524	0.47229
X4.88_245.9381n	N > Y	0.15783	0.0504394	0.277736	0.282405
X0.57_126.9854m/z	N > Y	0.15808	0.322113	0.277736	0.465134
X0.57_264.0292n	N > Y	0.158722	0.179922	0.277736	0.410312
X1.81_264.1560n	Y > N	0.159343	0.222149	0.277736	0.434525
X0.76_410.9859m/z	N > Y	0.159638	0.0183932	0.277736	0.213483
X4.91_464.8040m/z	N > Y	0.16001	0.201069	0.277736	0.423878
X1.95_423.1400m/z	Y > N	0.16133	0.0482178	0.278826	0.282405
X4.14_425.1437m/z	Y > N	0.162775	0.163358	0.279403	0.403133
X0.89_122.9751m/z	N > Y	0.163133	0.121701	0.279403	0.372532
X6.48_226.0826m/z	N > Y	0.163906	0.266876	0.279403	0.450505
X1.81_218.1141n	Y > N	0.16444	0.073005	0.279403	0.322193
X2.51_296.0547m/z	Y > N	0.169696	0.0737771	0.287123	0.322193
X3.72_180.0335m/z	Y > N	0.17128	0.411134	0.28859	0.498292
X0.57_153.0189m/z	N > Y	0.172243	0.124034	0.289003	0.372532
X0.53_386.1105n	N > Y	0.174596	0.324467	0.29044	0.46695
X6.33_281.0265m/z	N > Y	0.175226	0.120548	0.29044	0.372532
X1.64_243.0613m/z	N > Y	0.175263	0.348628	0.29044	0.47422
X6.39_187.1081m/z	Y > N	0.176123	0.283794	0.290669	0.455539
X0.77_248.0927m/z	Y > N	0.177833	0.381699	0.291685	0.487253
X4.91_887.6144m/z	N > Y	0.178708	0.256661	0.291685	0.445103
X3.84_503.1199m/z	N > Y	0.178912	0.277367	0.291685	0.454004
X3.44_459.1520m/z	N > Y	0.179799	0.560851	0.291951	0.558096
X0.54_290.0331m/z	Y > N	0.180854	0.206197	0.292483	0.42834
X4.92_683.7172n	N > Y	0.185139	0.223974	0.297784	0.434525
X4.92_632.7269m/z	N > Y	0.185879	0.181488	0.297784	0.411274
X4.89_961.5854m/z	Y > N	0.18635	0.430548	0.297784	0.505355
X4.95_360.1259n	N > Y	0.187955	0.268952	0.299161	0.451185
X4.87_736.7541m/z	N > Y	0.189831	0.110548	0.299858	0.357022
X0.75_246.0735m/z	Y > N	0.189882	0.326833	0.299858	0.46695
X1.14_162.0510n	N > Y	0.191574	0.333998	0.299901	0.471879
X2.47_427.2316m/z	Y > N	0.191785	0.366203	0.299901	0.484679
X0.77_423.2012m/z	Y > N	0.192143	0.336408	0.299901	0.471879
X4.10_128.5160n	N > Y	0.19439	0.411134	0.301924	0.498292
X1.02_101.0470n	N > Y	0.194939	0.156221	0.301924	0.39464
X0.70_245.0663m/z	Y > N	0.196564	0.150683	0.303275	0.390716
X3.53_237.0545m/z	N > Y	0.19899	0.186245	0.305847	0.41337
X5.63_313.1146m/z	Y > N	0.201368	0.145296	0.306605	0.386981
X5.34_290.0874m/z	Y > N	0.201674	0.233263	0.306605	0.43785
X1.49_154.9650m/z	Y > N	0.202156	0.250664	0.306605	0.44386
X0.71_76.0489n	Y > N	0.202775	0.254651	0.306605	0.444476
X4.93_261.0298n	N > Y	0.203592	0.33883	0.306605	0.47229
X2.65_363.1566m/z	Y > N	0.204052	0.260714	0.306605	0.445683
X0.76_269.0584m/z	Y > N	0.205426	0.248687	0.307521	0.44386
X6.81_704.2428m/z	N > Y	0.208912	0.124034	0.311582	0.372532
X4.91_885.6127m/z	Y > N	0.211682	0.488858	0.314548	0.525218
X0.81_103.0394m/z	Y > N	0.218087	0.0982468	0.321635	0.353786
X4.92_1052.5354m/z	N > Y	0.220364	0.462105	0.321635	0.517077
X3.05_630.2586m/z	Y > N	0.220515	0.178367	0.321635	0.410312
X1.40_231.0862m/z	Y > N	0.221034	0.408403	0.321635	0.498292
X5.71_711.2201m/z	N > Y	0.221278	0.358604	0.321635	0.480317
X1.16_154.9985m/z	N > Y	0.221317	0.336408	0.321635	0.471879
X4.52_464.3009m/z	Y > N	0.223252	0.535238	0.321635	0.549205
X1.58_346.0957m/z	Y > N	0.223537	0.312806	0.321635	0.461582
X1.87_185.1277n	Y > N	0.22364	0.273137	0.321635	0.451881
X1.10_179.0205m/z	N > Y	0.225967	0.290322	0.323076	0.45796
X5.47_74.0236m/z	Y > N	0.227877	0.613785	0.323076	0.579245
X0.97_175.0970m/z	Y > N	0.228277	0.131243	0.323076	0.377515
X2.86_324.1807n	Y > N	0.229183	0.488858	0.323076	0.525218
X2.94_197.0666m/z	Y > N	0.229444	0.33883	0.323076	0.47229
X4.03_481.2436m/z	Y > N	0.229455	0.333998	0.323076	0.471879
X0.97_197.1173m/z	Y > N	0.234171	0.373901	0.328567	0.485777
X3.63_512.2679m/z	Y > N	0.235812	0.394915	0.329721	0.489579
X1.04_161.0815m/z	Y > N	0.237222	0.343706	0.330545	0.47229
X0.79_150.0888n	Y > N	0.242265	0.281641	0.336407	0.454789
X6.80_221.0591m/z	N > Y	0.243768	0.557617	0.337331	0.557449
X0.72_169.0666n	Y > N	0.244956	0.343706	0.337814	0.47229
X0.72_847.2722m/z	Y > N	0.246966	0.303678	0.339424	0.459847
X0.67_425.1680m/z	Y > N	0.249232	0.54797	0.341373	0.55293
X6.76_571.2129n	N > Y	0.250242	0.202768	0.341595	0.423878
X4.92_969.5740m/z	N > Y	0.251851	0.610414	0.342629	0.577578
X4.91_802.6481m/z	N > Y	0.257182	0.281641	0.348704	0.454789
X2.23_307.0400m/z	N > Y	0.258103	0.170739	0.348779	0.409271
X0.78_159.0655m/z	N > Y	0.261399	0.840018	0.352051	0.657076
X5.88_239.0336m/z	Y > N	0.263303	0.30822	0.3527	0.459847
X6.84_268.1436n	N > Y	0.263758	0.220334	0.3527	0.434525
X0.75_173.0813m/z	Y > N	0.264509	0.381699	0.3527	0.487253
X2.55_71.0126m/z	Y > N	0.269446	0.984661	0.357225	0.686574
X2.62_387.0541m/z	N > Y	0.269676	0.620556	0.357225	0.581563
X6.69_284.1246m/z	Y > N	0.270806	0.497957	0.357545	0.528676
X3.31_474.2153m/z	N > Y	0.273776	0.551177	0.360286	0.555127
X1.80_134.0476n	Y > N	0.275401	0.379088	0.360849	0.486802
X0.54_355.0595m/z	Y > N	0.275997	0.305944	0.360849	0.459847
X1.81_263.1497m/z	Y > N	0.278684	0.189465	0.363183	0.415388
X4.52_537.2341m/z	Y > N	0.279874	0.504073	0.363557	0.529437
X3.74_446.2099m/z	Y > N	0.283769	0.376489	0.367432	0.485777
X1.24_22.0126n	N > Y	0.286074	0.411134	0.368236	0.498292
X4.87_804.7408m/z	N > Y	0.286219	0.176821	0.368236	0.410312
X5.35_557.2601m/z	N > Y	0.293419	0.197702	0.375325	0.420626
X0.76_449.1302m/z	Y > N	0.293721	0.153433	0.375325	0.39219
X0.76_270.0645m/z	Y > N	0.294905	0.654876	0.375325	0.597125
X1.01_305.0377m/z	Y > N	0.295456	0.470931	0.375325	0.519409
X5.36_282.1091m/z	Y > N	0.304894	0.587042	0.384932	0.563872
X6.40_673.2305m/z	N > Y	0.305888	0.593678	0.384932	0.565712
X0.76_509.1502m/z	N > Y	0.307499	0.795213	0.384932	0.645916
X4.91_968.5730m/z	N > Y	0.308332	0.488858	0.384932	0.525218
X1.07_187.0600m/z	Y > N	0.309878	0.682872	0.384932	0.603769
X4.95_555.2447m/z	N > Y	0.310338	0.419389	0.384932	0.500426
X1.84_288.1304m/z	Y > N	0.310489	0.173758	0.384932	0.410133
X4.88_1020.5859m/z	N > Y	0.310667	0.0982468	0.384932	0.353786
X3.71_255.1343m/z	Y > N	0.315507	0.361126	0.388812	0.480317
X1.77_347.1062m/z	Y > N	0.315729	0.397591	0.388812	0.489579
X4.91_1137.4980m/z	N > Y	0.320326	0.661832	0.393271	0.601941
X1.35_358.1130m/z	Y > N	0.321444	0.220334	0.393443	0.434525
X1.96_446.1119m/z	Y > N	0.323708	0.346161	0.395014	0.472653
X0.84_274.1017n	Y > N	0.325789	0.252652	0.395099	0.44386
X1.22_84.0080m/z	N > Y	0.326702	0.590356	0.395099	0.565544
X0.75_254.0712m/z	Y > N	0.327535	0.769375	0.395099	0.638881
X1.32_65.1066n	N > Y	0.328597	0.30822	0.395099	0.459847
X3.93_257.0274m/z	N > Y	0.328684	0.299182	0.395099	0.459847
X1.12_247.0699m/z	Y > N	0.331502	0.544773	0.397301	0.551251
X5.17_173.1280n	N > Y	0.332713	0.366203	0.397569	0.484679
X0.85_157.0498m/z	Y > N	0.335531	0.462105	0.39975	0.517077
X0.75_406.2039n	Y > N	0.341133	0.136226	0.402237	0.37932
X1.18_187.0601m/z	Y > N	0.342454	0.413875	0.402237	0.498926
X2.60_188.0922m/z	Y > N	0.343384	0.525788	0.402237	0.543251
X0.97_113.0466n	Y > N	0.343931	0.225811	0.402237	0.435736
X0.76_494.1584m/z	Y > N	0.344158	0.644499	0.402237	0.590157
X1.77_342.0923n	Y > N	0.344427	0.866406	0.402237	0.660941
X0.71_379.9949m/z	N > Y	0.34461	0.30481	0.402237	0.459847
X5.13_245.1135m/z	N > Y	0.348872	0.295814	0.406034	0.459559
X1.53_109.0269n	N > Y	0.353051	0.346161	0.408946	0.472653
X3.14_459.1502m/z	N > Y	0.353405	0.447603	0.408946	0.512547
X0.68_453.2301m/z	N > Y	0.354983	0.587042	0.409595	0.563872
X5.06_541.2649m/z	N > Y	0.359919	0.424947	0.414036	0.503162
X3.60_363.1641m/z	Y > N	0.361311	0.356093	0.414036	0.478429
X2.58_417.2060m/z	N > Y	0.362187	0.729295	0.414036	0.620405
X5.83_243.1341m/z	N > Y	0.362944	0.223974	0.414036	0.434525
X1.39_170.0815m/z	Y > N	0.36478	0.169243	0.414268	0.407496
X2.22_579.1751m/z	N > Y	0.365757	0.430545	0.414268	0.505355
X0.76_835.3046m/z	Y > N	0.36712	0.341199	0.414268	0.47229
X5.56_201.1123m/z	N > Y	0.367988	0.409757	0.414268	0.498292
X2.55_336.1388n	Y > N	0.370122	0.118267	0.414268	0.369772
X1.16_175.0603m/z	N > Y	0.371035	0.587042	0.414268	0.563872
X3.27_232.1128n	N > Y	0.371152	0.397591	0.414268	0.489579
X5.99_245.1134m/z	N > Y	0.372253	0.881554	0.414268	0.665904
X0.85_114.0673n	Y > N	0.372406	0.336408	0.414268	0.471879
X4.89_870.6362m/z	N > Y	0.375745	0.179922	0.41683	0.410312
X2.42_185.0157m/z	N > Y	0.382388	0.544773	0.423034	0.551251
X1.33_144.0659m/z	N > Y	0.387068	0.29695	0.425308	0.459559
X0.59_170.9421m/z	Y > N	0.387353	0.697039	0.425308	0.607333
X5.34_411.1084m/z	Y > N	0.387612	0.17376	0.425308	0.410133
X6.93_624.2690m/z	Y > N	0.395318	0.577154	0.432585	0.562541
X2.04_131.0396m/z	N > Y	0.397983	0.416627	0.434322	0.499895
X0.57_343.9866n	N > Y	0.399105	0.389595	0.434368	0.488016
X3.11_258.0730m/z	N > Y	0.400946	0.305944	0.434879	0.459847
X4.91_884.6110m/z	N > Y	0.401734	0.366203	0.434879	0.484679
X0.70_312.9972m/z	N > Y	0.406755	0.740158	0.4372	0.626189
X1.11_298.0595m/z	Y > N	0.406971	0.870189	0.4372	0.662422
X0.83_268.9064n	N > Y	0.407135	0.310508	0.4372	0.461346
X3.05_446.0966m/z	N > Y	0.409807	0.560851	0.438899	0.558096
X3.04_391.1951m/z	Y > N	0.412386	0.482842	0.439988	0.523974
X0.89_267.1230m/z	Y > N	0.413009	0.444734	0.439988	0.511433
X3.64_481.2437m/z	Y > N	0.421438	0.541586	0.447783	0.550608
X2.51_233.0769m/z	N > Y	0.42292	0.288135	0.448175	0.45796
X0.84_131.0342m/z	N > Y	0.429469	0.315116	0.45392	0.461832
X4.90_1003.5660m/z	N > Y	0.433325	0.346161	0.456797	0.472653
X3.64_383.1184m/z	Y > N	0.436761	0.41939	0.459217	0.500426
X0.75_170.9962m/z	Y > N	0.441412	0.510229	0.462899	0.533823
X0.76_875.3735m/z	Y > N	0.443954	0.686403	0.464354	0.604414
X0.83_264.1562n	Y > N	0.446369	0.233263	0.465672	0.43785
X5.61_74.0236m/z	Y > N	0.451438	0.714896	0.469686	0.613477
X3.59_496.1635n	N > Y	0.45255	0.473893	0.469686	0.52161
X2.22_270.1339m/z	N > Y	0.455698	0.821277	0.471621	0.653313
X6.89_1083.9813m/z	Y > N	0.456756	0.644499	0.471621	0.590157
X3.43_252.0540m/z	N > Y	0.457965	0.544773	0.471659	0.551251
X4.92_844.6311m/z	N > Y	0.461532	0.392249	0.472354	0.488016
X0.94_183.0180m/z	N > Y	0.462139	0.577154	0.472354	0.562541
X0.76_845.3418m/z	Y > N	0.463701	0.462105	0.472354	0.517077
X0.68_235.0528n	Y > N	0.463786	0.67583	0.472354	0.603478
X1.41_435.1976m/z	N > Y	0.464505	0.289224	0.472354	0.45796
X0.52_288.0178m/z	Y > N	0.468342	0.237054	0.474895	0.43785
X3.65_164.0570m/z	N > Y	0.469362	0.751073	0.474895	0.631461
X6.61_187.0719m/z	Y > N	0.472288	0.376489	0.476658	0.485777
X2.55_185.0551m/z	N > Y	0.48071	0.85885	0.483945	0.659374
X1.42_281.0982m/z	N > Y	0.483967	0.63077	0.486009	0.586043
X1.15_331.0776m/z	Y > N	0.486034	0.580442	0.486408	0.562541
X2.65_485.1656m/z	N > Y	0.487049	0.504073	0.486408	0.529437
X1.78_374.1107m/z	Y > N	0.487988	0.494914	0.486408	0.528468
X1.01_96.0197m/z	N > Y	0.49549	0.67232	0.490917	0.60334
X3.59_503.1288m/z	Y > N	0.495856	0.371324	0.490917	0.485777
X1.95_102.0555m/z	Y > N	0.496169	0.482842	0.490917	0.523974
X3.92_224.0228m/z	N > Y	0.498275	0.697039	0.491792	0.607333
X0.68_456.1442n	Y > N	0.501542	0.315116	0.493432	0.461832
X5.75_316.1761m/z	N > Y	0.502387	0.470931	0.493432	0.519409
X0.76_645.2171m/z	Y > N	0.504474	0.573876	0.494146	0.562541
X6.53_247.0930m/z	Y > N	0.506078	0.77673	0.494146	0.642025
X1.65_239.0998m/z	N > Y	0.507039	0.554392	0.494146	0.555771
X5.09_279.0702m/z	Y > N	0.508022	0.178367	0.494146	0.410312
X0.75_592.2860n	Y > N	0.511666	0.394915	0.49594	0.489579
X6.83_386.1231n	N > Y	0.514331	0.593678	0.49594	0.565712
X6.49_215.0659m/z	Y > N	0.514442	0.510229	0.49594	0.533823
X6.05_303.1414n	Y > N	0.514793	0.248687	0.49594	0.44386
X1.36_163.0557m/z	N > Y	0.519729	0.504073	0.497985	0.529437
X1.82_238.0736m/z	Y > N	0.519748	0.246721	0.497985	0.44386
X5.20_321.0690n	Y > N	0.520626	0.855077	0.497985	0.659374
X2.89_270.0826n	Y > N	0.526393	0.67232	0.502309	0.60334
X5.07_382.1051m/z	Y > N	0.528611	0.762038	0.503233	0.635233
X5.07_252.0586n	Y > N	0.540161	0.488858	0.510824	0.525218
X6.13_336.1196m/z	N > Y	0.540393	0.798923	0.510824	0.646496
X5.25_435.0442m/z	N > Y	0.541543	0.343706	0.510824	0.47229
X6.29_411.0489m/z	Y > N	0.54166	0.810081	0.510824	0.649676
X3.69_325.1075m/z	N > Y	0.543675	0.736531	0.510957	0.62459
X0.72_76.0233n	Y > N	0.54483	0.583738	0.510957	0.562702
X0.75_526.1535n	Y > N	0.545607	0.603695	0.510957	0.572727
X1.25_233.1004m/z	N > Y	0.548208	0.644499	0.511374	0.590157
X4.89_868.6369m/z	N > Y	0.549021	0.194378	0.511374	0.420394
X2.80_220.0812m/z	N > Y	0.549862	0.567345	0.511374	0.561451
X6.42_321.1296m/z	N > Y	0.556354	0.583737	0.516216	0.562702
X1.88_137.0346m/z	Y > N	0.557632	0.795213	0.516216	0.645916
X0.75_457.1525m/z	Y > N	0.559529	0.238966	0.516783	0.439222
X5.97_146.0684n	N > Y	0.563521	0.969328	0.518723	0.682082
X5.46_328.0445m/z	N > Y	0.564335	0.679348	0.518723	0.603555
X0.67_173.0085m/z	N > Y	0.565493	0.522657	0.518723	0.541053
X0.77_357.0709m/z	Y > N	0.567707	0.45048	0.51957	0.512579
X0.77_287.1840m/z	Y > N	0.571141	0.554392	0.521528	0.555771
X5.87_302.1602m/z	Y > N	0.573699	0.780412	0.521706	0.64261
X5.56_220.0651m/z	N > Y	0.573928	0.422163	0.521706	0.502069
X0.57_423.1476m/z	Y > N	0.578901	0.67583	0.523147	0.603478
X0.48_208.9682m/z	N > Y	0.579031	0.915787	0.523147	0.671085
X4.00_502.2798n	Y > N	0.582055	0.976993	0.523147	0.682993
X3.40_337.0784n	Y > N	0.582624	0.961665	0.523147	0.682082
X0.52_216.9806m/z	N > Y	0.584238	0.791507	0.523147	0.644849
X1.55_395.0952m/z	Y > N	0.586049	0.67232	0.523147	0.60334
X3.31_236.0780m/z	N > Y	0.586766	0.969328	0.523147	0.682082
X0.75_160.1096n	N > Y	0.586976	0.97316	0.523147	0.682082
X4.85_876.8205m/z	N > Y	0.587205	0.915787	0.523147	0.671085
X6.63_316.1144m/z	N > Y	0.592187	0.828762	0.524813	0.65444
X6.85_260.1247m/z	Y > N	0.592926	0.556003	0.524813	0.556868
X1.13_248.1613n	Y > N	0.593628	0.353593	0.524813	0.478293
X0.68_204.9804m/z	Y > N	0.594287	0.813809	0.524813	0.652181
X3.05_265.0889m/z	Y > N	0.596733	0.583738	0.525379	0.562702
X0.54_310.9529m/z	Y > N	0.597538	0.535238	0.525379	0.549205
X1.75_427.1086n	N > Y	0.602938	0.851307	0.528972	0.659374
X1.27_166.0490n	N > Y	0.605716	0.444734	0.530254	0.511433
X0.72_539.1471m/z	Y > N	0.60909	0.275246	0.532051	0.453285
X5.86_74.0236m/z	N > Y	0.611834	0.620556	0.533291	0.581563
X5.80_499.1602n	N > Y	0.614223	0.494914	0.534147	0.528468
X0.48_166.0317n	N > Y	0.616056	0.665321	0.534147	0.602574
X2.48_322.1644n	Y > N	0.617729	0.197703	0.534147	0.420626
X3.28_254.0992n	N > Y	0.620174	0.462105	0.534147	0.517077
X4.18_342.1338n	N > Y	0.620397	0.915787	0.534147	0.671085
X1.48_158.0814m/z	N > Y	0.621008	0.942525	0.534147	0.676883
X2.84_384.0612m/z	Y > N	0.624985	0.516423	0.534147	0.53666
X0.76_861.3294m/z	N > Y	0.625428	0.632477	0.534147	0.586173
X3.63_227.0773m/z	Y > N	0.626215	0.934878	0.534147	0.676345
X1.49_416.0797m/z	Y > N	0.626273	0.780419	0.534147	0.64261
X3.36_256.0932m/z	Y > N	0.628711	0.862627	0.534147	0.659925
X5.47_238.1153n	Y > N	0.628733	0.729295	0.534147	0.620405
X0.81_101.0601m/z	Y > N	0.63375	0.798923	0.537276	0.646496
X0.71_155.0311n	Y > N	0.63723	0.577154	0.539091	0.562541
X0.49_107.0496m/z	N > Y	0.642819	0.855077	0.540224	0.659374
X5.56_245.0423m/z	Y > N	0.643092	0.679348	0.540224	0.603555
X2.51_143.0449m/z	Y > N	0.64379	0.942525	0.540224	0.676883
X2.39_265.9183m/z	Y > N	0.643935	0.386952	0.540224	0.488016
X6.26_197.9307n	Y > N	0.650137	0.758378	0.542349	0.632671
X4.90_1045.5472m/z	N > Y	0.650469	0.366203	0.542349	0.484679
X1.63_426.1006m/z	N > Y	0.650509	0.620556	0.542349	0.581563
X2.69_78.0140n	Y > N	0.657104	0.718486	0.546715	0.614602
X1.77_206.0809m/z	Y > N	0.658473	0.942525	0.546726	0.676883
X2.55_160.0841n	Y > N	0.660883	0.758378	0.547597	0.632671
X1.22_125.0239m/z	N > Y	0.668849	0.462105	0.55306	0.517077
X6.04_236.0767m/z	N > Y	0.670679	0.798923	0.553437	0.646496
X5.09_343.1227m/z	N > Y	0.67675	0.343706	0.557304	0.47229
X0.57_340.9633m/z	Y > N	0.680899	0.459184	0.559571	0.517077
X6.34_127.0505m/z	N > Y	0.682283	0.439028	0.559571	0.509214
X5.94_293.1133m/z	N > Y	0.684964	0.896745	0.560174	0.668613
X0.72_703.1973m/z	Y > N	0.6858	0.281641	0.560174	0.454789
X0.87_293.0540m/z	N > Y	0.687799	0.984661	0.56067	0.686574
X2.60_253.0942n	Y > N	0.692592	0.665321	0.563004	0.602574
X0.84_168.9805m/z	Y > N	0.693458	0.560851	0.563004	0.558096
X1.54_421.1816m/z	Y > N	0.696357	0.754723	0.56422	0.632557
X0.54_236.9710m/z	N > Y	0.709784	0.441876	0.572722	0.509776
X6.27_845.2354m/z	N > Y	0.711703	0.817541	0.572722	0.653313
X0.76_475.1629m/z	Y > N	0.712072	0.528928	0.572722	0.545451
X5.06_173.0562m/z	N > Y	0.712539	0.573876	0.572722	0.562541
X1.10_366.0782n	N > Y	0.718963	0.862627	0.574724	0.659925
X1.01_70.0156n	N > Y	0.720219	0.725686	0.574724	0.618798
X6.76_173.1038m/z	Y > N	0.720285	0.580442	0.574724	0.562541
X2.83_611.2018m/z	N > Y	0.720739	0.718486	0.574724	0.614602
X2.84_385.1497m/z	Y > N	0.722445	0.711311	0.574946	0.613329
X4.20_302.1139m/z	N > Y	0.724067	0.54797	0.5751	0.55293
X5.07_341.1081m/z	Y > N	0.728535	0.896745	0.57751	0.668613
X5.75_236.0223m/z	N > Y	0.732526	0.828762	0.579533	0.65444
X3.24_210.0436m/z	N > Y	0.741369	0.67583	0.585361	0.603478
X0.72_107.0497m/z	Y > N	0.7428	0.394913	0.585361	0.489579
X2.83_230.1025m/z	N > Y	0.747269	0.400277	0.587733	0.492326
X0.72_180.1379n	Y > N	0.750499	0.751073	0.589014	0.631461
X5.92_159.0758m/z	N > Y	0.752301	0.450483	0.589014	0.512579
X0.52_148.0390n	N > Y	0.755414	0.996165	0.589014	0.691022
X6.47_201.0875m/z	N > Y	0.755482	0.482842	0.589014	0.523974
X6.04_253.0492m/z	Y > N	0.757655	0.965496	0.589014	0.682082
X1.82_88.0395m/z	Y > N	0.757675	0.900549	0.589014	0.668613
X6.78_277.1397m/z	Y > N	0.762663	0.623953	0.59175	0.582217
X3.60_429.1747m/z	Y > N	0.766465	0.54797	0.593556	0.55293
X1.01_127.0755m/z	N > Y	0.771953	0.436191	0.596659	0.508657
X0.72_318.0901n	Y > N	0.7749	0.637619	0.597789	0.587348
X3.52_319.0523m/z	N > Y	0.778054	0.593678	0.598209	0.565712
X3.58_267.1343m/z	Y > N	0.779856	0.881554	0.598209	0.665904
X4.38_345.1550m/z	N > Y	0.781066	0.821276	0.598209	0.653313
X2.71_202.0714m/z	Y > N	0.782119	0.938701	0.598209	0.676389
X1.80_219.1054m/z	Y > N	0.78417	0.711311	0.598209	0.613329
X1.07_147.0657m/z	Y > N	0.784357	0.67232	0.598209	0.60334
X1.07_175.0606m/z	Y > N	0.78641	0.85885	0.598641	0.659374
X3.98_252.0730m/z	N > Y	0.791579	0.780419	0.600317	0.64261
X1.04_243.0171m/z	N > Y	0.793517	0.704162	0.600317	0.611072
X6.63_165.1027m/z	N > Y	0.794048	0.996165	0.600317	0.691022
X3.04_588.2479m/z	N > Y	0.794575	0.877763	0.600317	0.664436
X1.51_331.1745m/z	Y > N	0.798471	0.714896	0.601172	0.613477
X4.07_312.0855n	N > Y	0.799272	0.668817	0.601172	0.602704
X3.14_268.0128m/z	N > Y	0.801139	0.843778	0.601172	0.658107
X1.99_193.0706m/z	Y > N	0.801679	0.430548	0.601172	0.505355
X0.71_229.0019m/z	Y > N	0.807001	0.889145	0.604038	0.666967
X0.84_117.0551m/z	Y > N	0.811615	0.810081	0.605199	0.649676
X0.67_599.1798m/z	N > Y	0.813001	0.840018	0.605199	0.657076
X0.77_285.1684m/z	N > Y	0.813061	0.627357	0.605199	0.583878
X1.42_241.9790m/z	Y > N	0.818903	0.402975	0.608424	0.495079
X1.78_277.0721m/z	Y > N	0.826583	0.647951	0.612999	0.591811
X4.83_860.8462m/z	Y > N	0.834721	0.904356	0.617297	0.668613
X5.90_229.0822m/z	Y > N	0.836045	0.855077	0.617297	0.659374
X0.63_198.9911m/z	Y > N	0.836978	0.877763	0.617297	0.664436
X1.81_382.1063n	Y > N	0.83972	0.623953	0.618187	0.582217
X1.00_160.0393n	N > Y	0.84165	0.915787	0.618478	0.671085
X0.71_467.2084m/z	Y > N	0.852851	0.700597	0.625567	0.608958
X3.59_426.1600n	Y > N	0.858553	0.810081	0.62788	0.649676
X0.47_93.0337m/z	N > Y	0.860517	0.580442	0.62788	0.562541
X0.51_323.0395m/z	Y > N	0.860682	0.617155	0.62788	0.581563
X1.01_41.9966m/z	N > Y	0.86278	0.855077	0.628272	0.659374
X4.10_188.0346m/z	N > Y	0.86864	0.644499	0.63118	0.590157
X1.29_150.0655n	N > Y	0.871173	0.969328	0.63118	0.682082
X6.47_172.0716n	Y > N	0.871476	0.904356	0.63118	0.668613
X4.98_382.1040m/z	N > Y	0.875746	0.590356	0.63302	0.565544
X1.07_143.0708m/z	Y > N	0.877159	0.915787	0.63302	0.671085
X0.76_368.2014n	Y > N	0.881257	0.494914	0.633822	0.528468
X3.39_326.1196n	N > Y	0.881419	0.758378	0.633822	0.632671
X5.82_259.1291m/z	N > Y	0.88514	0.751073	0.634629	0.631461
X4.25_288.9747m/z	N > Y	0.886924	0.911975	0.634629	0.671085
X3.76_315.3131n	Y > N	0.888107	0.889145	0.634629	0.666967
X6.15_190.0944n	Y > N	0.888845	0.866406	0.634629	0.660941
X5.38_130.0504m/z	N > Y	0.890678	0.873974	0.634812	0.664436
X0.76_248.1474n	Y > N	0.893061	0.758378	0.635386	0.632671
X0.76_631.2280m/z	Y > N	0.896897	0.798923	0.636989	0.646496
X2.80_215.0317m/z	N > Y	0.903254	0.743791	0.640126	0.627785
X5.86_117.0530n	Y > N	0.904492	0.885348	0.640126	0.666902
X3.21_343.0669m/z	Y > N	0.906341	0.73291	0.640309	0.622989
X2.78_247.0154m/z	Y > N	0.911582	0.465037	0.642884	0.517672
X5.06_307.1759n	Y > N	0.915669	0.613787	0.643104	0.579245
X1.43_113.0243m/z	Y > N	0.915843	0.885348	0.643104	0.666902
X5.45_396.1140m/z	N > Y	0.91836	0.634191	0.643104	0.586173
X1.51_231.0861m/z	Y > N	0.919842	0.740158	0.643104	0.626189
X1.96_325.1245m/z	N > Y	0.919879	0.65835	0.643104	0.59928
X6.64_227.1029m/z	N > Y	0.928031	0.577154	0.645116	0.562541
X0.75_222.7642m/z	N > Y	0.932354	0.870189	0.645116	0.662422
X0.72_698.1583n	N > Y	0.934016	0.541586	0.645116	0.550608
X6.26_195.9342n	Y > N	0.93478	0.78411	0.645116	0.643684
X2.76_345.0680m/z	Y > N	0.936902	0.700597	0.645116	0.608958
X6.83_225.0986m/z	N > Y	0.937249	0.976993	0.645116	0.682993
X2.95_293.0676m/z	Y > N	0.937805	0.711311	0.645116	0.613329
X0.76_740.2911n	Y > N	0.939347	0.892944	0.645116	0.667959
X5.10_131.0344m/z	N > Y	0.939681	0.99233	0.645116	0.689692
X1.82_511.2590n	N > Y	0.939783	0.840018	0.645116	0.657076
X1.58_149.0470n	Y > N	0.940379	0.843778	0.645116	0.658107
X0.54_357.1003m/z	Y > N	0.947186	0.988495	0.64868	0.68747
X0.76_460.1753n	Y > N	0.953297	0.806357	0.651073	0.649676
X1.01_190.0827n	Y > N	0.954716	0.707733	0.651073	0.612693
X1.00_56.0187n	N > Y	0.95615	0.900549	0.651073	0.668613
X6.42_599.1940m/z	Y > N	0.957146	0.889145	0.651073	0.666967
X5.46_256.0932m/z	Y > N	0.959095	0.580442	0.651298	0.562541
X2.56_152.9857m/z	Y > N	0.96897	0.787806	0.656896	0.643778
X5.08_188.0791n	N > Y	0.975346	0.942525	0.657602	0.676883
X0.80_83.0493m/z	Y > N	0.976714	0.976993	0.657602	0.682993
X2.24_236.0227n	N > Y	0.979231	0.83251	0.657602	0.65596
X3.93_235.0386m/z	Y > N	0.979733	0.787806	0.657602	0.643778
X3.34_579.2516n	N > Y	0.981021	0.544773	0.657602	0.551251
X4.69_227.1028m/z	Y > N	0.981539	0.587041	0.657602	0.563872
X0.76_182.0276n	N > Y	0.983914	0.647951	0.657602	0.591811
X1.00_26.0014m/z	N > Y	0.984387	0.817541	0.657602	0.653313
X0.44_190.0010n	Y > N	0.984709	0.85885	0.657602	0.659374
X0.80_164.0677n	N > Y	0.988016	0.583738	0.658719	0.562702
X3.65_367.1480n	Y > N	0.990523	0.795213	0.659298	0.645916
X3.46_554.2067n	Y > N	0.992964	0.736531	0.659833	0.62459
X6.26_61.9902n	N > Y	0.995535	0.889145	0.660204	0.666967
X0.51_246.9911m/z	Y > N	0.997733	0.754723	0.660204	0.632557
X1.88_93.0444m/z	Y > N	0.998442	0.988495	0.660204	0.68747

## Sheet: COPSAC2010
ID	type	p-value t-test	p-value Mann-Whitney test	q-value t-test	q-value Mann-Whitney test
X0.83_197.0309m/z	N > Y	5.74536e-09	7.90464e-07	2.23782e-06	0.00106918
X6.40_279.8984n	N > Y	NA	2.35101e-05	NA	0.0124941
X3.18_287.6108m/z	Y > N	8.90141e-06	2.99905e-05	0.0011557	0.0124941
X2.54_234.0849n	N > Y	NA	3.69484e-05	NA	0.0124941
X5.09_279.0702m/z	Y > N	NA	5.31606e-05	NA	0.014381
X0.97_113.0466n	Y > N	6.61739e-05	7.71436e-05	0.00429578	0.0158493
X6.68_288.9358m/z	N > Y	NA	8.20236e-05	NA	0.0158493
X6.46_164.9354m/z	N > Y	NA	0.000119787	NA	0.0185479
X5.07_357.0794m/z	Y > N	NA	0.000123415	NA	0.0185479
X6.69_273.9368n	N > Y	NA	0.000165958	NA	0.0216411
X4.95_520.1083n	N > Y	NA	0.000175996	NA	0.0216411
X3.34_579.2516n	Y > N	5.16892e-06	0.000283638	0.00100665	0.0319707
X6.53_158.9778m/z	N > Y	NA	0.000386731	NA	0.0402378
X6.69_434.8710m/z	N > Y	NA	0.000456553	NA	0.040855
X2.63_240.0830n	N > Y	NA	0.000592365	NA	0.040855
X5.34_290.0874m/z	Y > N	NA	0.000592365	NA	0.040855
X2.62_323.1058m/z	N > Y	NA	0.000616919	NA	0.040855
X6.65_372.0835n	N > Y	NA	0.000633125	NA	0.040855
X6.81_174.9554m/z	N > Y	NA	0.000659958	NA	0.040855
X6.53_114.9879m/z	N > Y	NA	0.000668894	NA	0.040855
X6.69_304.9131m/z	N > Y	NA	0.000668894	NA	0.040855
X2.02_314.0735m/z	Y > N	NA	0.000687104	NA	0.040855
X6.81_146.9605m/z	N > Y	NA	0.000715286	NA	0.040855
X2.51_296.0547m/z	Y > N	0.000365216	0.000724916	0.0155971	0.040855
X0.75_524.1340n	Y > N	0.000346202	0.000774899	0.0155971	0.0419251
X0.75_526.1535n	Y > N	3.02497e-05	0.000817168	0.00294556	0.0420356
X4.95_504.2954n	N > Y	NA	0.000839096	NA	0.0420356
X0.77_266.6361n	N > Y	4.76791e-05	0.00103519	0.0037142	0.0500072
X4.95_329.1580n	N > Y	NA	0.00110436	NA	0.0504557
X1.82_310.1155m/z	Y > N	0.000682943	0.00111908	0.0171664	0.0504557
X6.75_239.0211n	N > Y	NA	0.00127295	NA	0.0545016
X0.97_273.1696m/z	Y > N	0.000292918	0.00128941	0.0155971	0.0545016
X4.95_425.0693m/z	N > Y	NA	0.0016589	NA	0.0640189
X6.82_298.0351m/z	N > Y	0.00076892	0.00167218	0.0176173	0.0640189
X6.40_891.1497m/z	Y > N	NA	0.00167799	NA	0.0640189
X6.51_272.9581m/z	N > Y	NA	0.00170389	NA	0.0640189
X4.87_602.7779m/z	N > Y	NA	0.00181385	NA	0.066192
X6.81_143.9789n	N > Y	NA	0.0018596	NA	0.066192
X0.76_561.2416n	Y > N	0.00487639	0.00213078	0.0513339	0.0711648
X1.78_159.0757n	N > Y	0.00123398	0.00215715	0.021847	0.0711648
X6.64_558.1672m/z	Y > N	NA	0.00215715	NA	0.0711648
X6.65_357.0611m/z	N > Y	NA	0.00223806	NA	0.0720762
X4.88_1022.5875m/z	N > Y	0.000694816	0.00281848	0.0171664	0.0871567
X6.47_278.9172m/z	N > Y	NA	0.00296736	NA	0.0871567
X6.75_368.9785n	N > Y	NA	0.00299149	NA	0.0871567
X4.22_568.1558m/z	N > Y	0.000705167	0.00299255	0.0171664	0.0871567
X6.84_268.1436n	N > Y	0.00160444	0.00302852	0.0259295	0.0871567
X6.52_130.9831m/z	N > Y	NA	0.00311016	NA	0.0876416
X6.68_468.1947n	N > Y	NA	0.00321435	NA	0.088729
X4.95_472.0821n	N > Y	NA	0.00329155	NA	0.0890428
X4.88_938.6252m/z	N > Y	0.00115021	0.00374715	0.0215678	0.0993802
X2.34_320.0695n	N > Y	NA	0.0039726	NA	0.102349
X0.95_611.2039m/z	Y > N	NA	0.00408764	NA	0.102349
X5.07_480.2963m/z	Y > N	NA	0.00415309	NA	0.102349
X5.06_307.1759n	Y > N	NA	0.00416176	NA	0.102349
X2.25_90.0214n	N > Y	0.00629431	0.00425936	0.0578754	0.102879
X1.19_365.1172m/z	N > Y	0.00105353	0.00446084	0.0215678	0.105855
X6.80_331.0943m/z	N > Y	NA	0.00467091	NA	0.108929
X0.96_72.0390n	Y > N	NA	0.00477926	NA	0.109567
X6.64_456.2212n	Y > N	NA	0.00494607	NA	0.111092
X6.65_305.0493n	N > Y	NA	0.00501005	NA	0.111092
X4.99_217.0784m/z	Y > N	NA	0.00517667	NA	0.112412
X2.55_101.0238m/z	Y > N	NA	0.00523581	NA	0.112412
X2.42_507.2270m/z	N > Y	0.00047253	0.0055408	0.0155971	0.117101
X5.07_307.1007m/z	Y > N	0.0135574	0.00566723	0.0739022	0.11793
X2.55_185.0551m/z	Y > N	0.00116283	0.0059279	0.0215678	0.120585
X2.51_534.1231m/z	Y > N	NA	0.00599271	NA	0.120585
X6.81_130.9657m/z	N > Y	NA	0.00606225	NA	0.120585
X1.69_178.0163n	N > Y	NA	0.00677601	NA	0.132829
X0.75_253.5653m/z	Y > N	0.0112239	0.00716048	0.0695622	0.137922
X0.76_509.1502m/z	Y > N	0.00143744	0.00748204	0.0243427	0.137922
X6.62_472.2043m/z	Y > N	NA	0.00754021	NA	0.137922
X0.99_626.2139m/z	Y > N	0.00484603	0.00756442	0.0513339	0.137922
X1.86_376.1704n	Y > N	0.00052057	0.00764762	0.0155971	0.137922
X0.75_457.1525m/z	Y > N	NA	0.00764762	NA	0.137922
X2.84_671.1053m/z	N > Y	NA	0.00807349	NA	0.143687
X6.59_852.2982m/z	N > Y	NA	0.00834329	NA	0.145478
X4.87_633.7972n	N > Y	0.0128037	0.00852582	0.0739022	0.145478
X2.78_559.1559m/z	Y > N	NA	0.00852582	NA	0.145478
X4.10_399.0603m/z	Y > N	0.00421161	0.00871186	0.0482477	0.145478
X0.76_269.0584m/z	Y > N	0.00536944	0.00871191	0.0550367	0.145478
X2.84_503.0769m/z	N > Y	NA	0.00889888	NA	0.14629
X4.87_836.6787m/z	N > Y	NA	0.00899786	NA	0.14629
X4.88_649.7711n	N > Y	NA	0.00909503	NA	0.14629
X5.10_243.0615m/z	Y > N	NA	0.00919313	NA	0.14629
X0.75_254.0712m/z	Y > N	0.00237191	0.00949311	0.0318572	0.149175
X2.47_267.1065m/z	N > Y	NA	0.00959503	NA	0.149175
X0.97_175.0970m/z	Y > N	0.00166429	0.00990666	0.0259295	0.150559
X6.11_673.2304m/z	Y > N	NA	0.00990666	NA	0.150559
X6.57_190.0581n	Y > N	0.000492397	0.0104461	0.0155971	0.156994
X1.43_493.1566m/z	Y > N	0.00232214	0.0112453	0.0318572	0.16533
X2.75_446.2147n	Y > N	NA	0.0112453	NA	0.16533
X0.76_835.3944n	Y > N	NA	0.01148	NA	0.166966
X0.75_406.2039n	Y > N	0.0105252	0.0118489	0.0695622	0.170497
X6.59_888.2750m/z	N > Y	NA	0.012347	NA	0.174037
X0.77_614.2596m/z	N > Y	NA	0.0123522	NA	0.174037
X4.87_481.8482n	N > Y	NA	0.0132789	NA	0.185161
X6.83_386.1231n	N > Y	NA	0.0134155	NA	0.185161
X0.59_455.1374m/z	Y > N	0.00323684	0.0135547	0.0406693	0.185192
X0.94_595.2081m/z	Y > N	NA	0.0136999	NA	0.185305
X1.11_459.1685m/z	Y > N	NA	0.0141215	NA	0.187262
X4.87_820.7148m/z	N > Y	NA	0.0141215	NA	0.187262
X3.31_452.3010m/z	Y > N	NA	0.0154184	NA	0.202475
X0.76_855.3661m/z	Y > N	NA	0.0161043	NA	0.203978
X0.85_204.1354n	Y > N	0.00418788	0.0162735	0.0482477	0.203978
X4.87_465.8745n	N > Y	NA	0.0162735	NA	0.203978
X5.07_359.0972m/z	Y > N	NA	0.0164361	NA	0.203978
X1.58_149.0470n	N > Y	0.00555589	0.0164377	0.0554876	0.203978
X4.88_854.6625m/z	N > Y	0.0426864	0.0164377	0.154514	0.203978
X0.76_286.6046m/z	Y > N	0.012436	0.0166033	0.0733913	0.20416
X4.87_397.8867n	N > Y	0.013787	0.0167705	0.0739022	0.204358
X6.82_208.9162m/z	N > Y	NA	0.0171083	NA	0.204687
X6.48_226.0826m/z	Y > N	0.000920736	0.0171091	0.0199237	0.204687
X0.76_743.2514m/z	Y > N	NA	0.0172515	NA	0.204687
X4.88_245.9381n	N > Y	NA	0.0178045	NA	0.205832
X0.98_538.0918m/z	N > Y	NA	0.0178045	NA	0.205832
X2.84_1091.1767m/z	N > Y	NA	0.0178045	NA	0.205832
X0.70_252.0561m/z	Y > N	0.00653792	0.0179822	0.0578754	0.206124
X4.88_852.6629m/z	N > Y	0.0112036	0.0183422	0.0695622	0.208484
X5.12_180.0651m/z	N > Y	NA	0.0187085	NA	0.210576
X3.17_430.1254n	N > Y	NA	0.018894	NA	0.210576
X1.32_390.1512m/z	N > Y	NA	0.0192383	NA	0.210576
X0.83_144.0416n	Y > N	NA	0.0192699	NA	0.210576
X2.65_226.0846n	N > Y	NA	0.0194603	NA	0.210576
X3.72_304.1211m/z	Y > N	NA	0.0194603	NA	0.210576
X6.76_303.0632m/z	N > Y	0.00285784	0.0200414	0.0371042	0.215143
X2.83_839.1337m/z	N > Y	NA	0.0205112	NA	0.215174
X4.87_736.7541m/z	N > Y	0.0110324	0.0206376	0.0695622	0.215174
X4.98_203.0815m/z	N > Y	NA	0.0206376	NA	0.215174
X6.22_356.0324m/z	N > Y	NA	0.0208365	NA	0.215174
X5.07_555.2445m/z	Y > N	0.000417021	0.0208397	0.0155971	0.215174
X4.87_549.8361n	N > Y	NA	0.0212491	NA	0.217739
X2.84_923.1478m/z	N > Y	NA	0.0215598	NA	0.218692
X0.76_460.1753n	Y > N	0.0101591	0.0216655	0.0695622	0.218692
X6.71_357.1405m/z	Y > N	0.00336184	0.0220891	0.0409198	0.221234
X4.24_250.0286n	N > Y	0.00615969	0.0223035	0.0578754	0.221234
X0.94_583.1714m/z	Y > N	0.0118197	0.022408	0.0719337	0.221234
X5.72_174.0515m/z	N > Y	0.0235075	0.0229576	0.109002	0.223496
X5.09_229.0816m/z	Y > N	NA	0.0232315	NA	0.223496
X2.83_1175.1912m/z	N > Y	NA	0.0234027	NA	0.223496
X0.48_328.9611m/z	N > Y	0.117212	0.0236286	0.240119	0.223496
X5.08_188.0791n	Y > N	NA	0.0236286	NA	0.223496
X4.87_381.9126n	N > Y	NA	0.0236286	NA	0.223496
X4.24_772.0693n	N > Y	NA	0.0240851	NA	0.226232
X4.24_896.0768m/z	N > Y	NA	0.0245493	NA	0.22778
X4.87_752.7281m/z	N > Y	0.0227175	0.0247844	0.106608	0.22778
X2.84_1007.1621m/z	N > Y	NA	0.0250089	NA	0.22778
X2.59_429.1474m/z	Y > N	NA	0.0250214	NA	0.22778
X6.57_164.1024n	Y > N	0.00221183	0.0252603	0.0318572	0.22778
X2.72_300.0815m/z	Y > N	NA	0.0252603	NA	0.22778
X5.16_643.3700m/z	Y > N	NA	0.0255011	NA	0.228429
X2.75_465.2486m/z	Y > N	NA	0.0264843	NA	0.234139
X4.88_196.9462m/z	N > Y	NA	0.0264847	NA	0.234139
X6.84_173.1289m/z	N > Y	NA	0.0267357	NA	0.234822
X3.70_288.0581n	N > Y	0.0112514	0.0272438	0.0695622	0.237741
X3.31_622.2460n	Y > N	NA	0.0280175	NA	0.239138
X1.78_374.1107m/z	N > Y	NA	0.0280215	NA	0.239138
X6.80_405.0133m/z	N > Y	NA	0.0281343	NA	0.239138
X6.58_915.2940m/z	N > Y	NA	0.0283656	NA	0.239138
X3.25_254.0337m/z	Y > N	0.0084085	0.0285505	0.0695622	0.239138
X1.94_333.0499m/z	N > Y	0.0095777	0.0285505	0.0695622	0.239138
X4.87_229.9643n	N > Y	0.0089788	0.0288182	0.0695622	0.239138
X6.64_196.0662m/z	Y > N	0.0184181	0.0288182	0.0885658	0.239138
X0.83_99.0443m/z	Y > N	NA	0.0293602	NA	0.240682
X6.29_215.1142m/z	N > Y	NA	0.0293602	NA	0.240682
X2.84_168.0279n	N > Y	NA	0.0299109	NA	0.243719
X4.87_313.9254n	N > Y	NA	0.0304704	NA	0.24469
X6.12_245.1174m/z	Y > N	0.00470932	0.0307536	0.0513339	0.24469
X2.58_417.2060m/z	N > Y	0.00903593	0.0307536	0.0695622	0.24469
X5.71_711.2201m/z	Y > N	NA	0.0307536	NA	0.24469
X4.88_329.8993n	N > Y	0.0554855	0.0313266	0.166243	0.247791
X3.32_212.0226m/z	N > Y	NA	0.0316166	NA	0.248045
X4.88_768.7020m/z	N > Y	0.0108022	0.0319088	0.0695622	0.248045
X0.59_532.0220m/z	N > Y	NA	0.0319088	NA	0.248045
X4.87_804.7408m/z	N > Y	NA	0.0327994	NA	0.252422
X0.76_871.3608m/z	Y > N	0.0390061	0.0330985	0.14821	0.252422
X4.24_842.1747n	N > Y	NA	0.0331666	NA	0.252422
X0.72_527.2660m/z	Y > N	0.00626029	0.0334048	0.0578754	0.252422
X2.62_387.0541m/z	N > Y	0.0149703	0.033405	0.0757265	0.252422
X6.59_899.3109n	N > Y	NA	0.0340199	NA	0.25564
X2.47_427.2316m/z	Y > N	NA	0.0346448	NA	0.258898
X0.70_243.0555n	Y > N	NA	0.0349608	NA	0.259824
X4.86_720.7797m/z	N > Y	0.033415	0.0352792	0.135574	0.260758
X4.87_600.7791m/z	N > Y	NA	0.0359236	NA	0.264077
X0.71_442.1647n	Y > N	NA	0.0362496	NA	0.264574
X2.46_359.0748m/z	N > Y	0.00229555	0.036578	0.0318572	0.264574
X4.87_617.8233n	N > Y	0.0324626	0.036578	0.134193	0.264574
X3.05_526.2480m/z	Y > N	NA	0.0379535	NA	0.272272
X4.23_739.1415n	N > Y	NA	0.0380448	NA	0.272272
X0.76_494.1584m/z	Y > N	0.00887285	0.0384301	0.0695622	0.273581
X0.76_706.3859n	Y > N	NA	0.0396499	NA	0.280787
X5.42_170.0814m/z	N > Y	NA	0.0407207	NA	0.286869
X3.19_334.0506n	N > Y	0.00644627	0.042188	0.0578754	0.294141
X6.72_576.2163m/z	Y > N	0.0104576	0.042188	0.0695622	0.294141
X0.83_268.9064n	Y > N	0.0265806	0.0427493	0.117649	0.296315
X1.80_259.0120m/z	N > Y	0.0603981	0.042938	0.173039	0.296315
X0.85_187.0604m/z	Y > N	0.0174267	0.0444717	0.0859203	0.3038
X4.86_533.8620n	N > Y	NA	0.0444717	NA	0.3038
X5.47_238.1153n	N > Y	NA	0.0456521	NA	0.309896
X5.17_629.3544m/z	Y > N	NA	0.0460508	NA	0.309896
X0.72_169.0162m/z	Y > N	0.0112396	0.0460514	0.0695622	0.309896
X2.84_124.0146m/z	N > Y	NA	0.0464536	NA	0.311055
X0.61_144.0418n	N > Y	0.0314918	0.047267	0.131893	0.314582
X6.52_327.0678m/z	N > Y	NA	0.0474459	NA	0.314582
X4.24_79.9563m/z	N > Y	0.0311	0.0476781	0.131668	0.314582
X1.77_215.0312m/z	N > Y	NA	0.0480922	NA	0.315774
X5.16_271.0568m/z	Y > N	0.0660141	0.0489296	0.178212	0.31972
X3.80_303.6059m/z	Y > N	NA	0.0502595	NA	0.326831
X6.58_154.0139m/z	Y > N	NA	0.050641	NA	0.327737
X3.40_633.1795m/z	Y > N	NA	0.0517301	NA	0.332767
X0.79_150.0888n	Y > N	0.00699985	0.0524024	0.0605875	0.332767
X1.78_79.0286n	N > Y	0.0143024	0.0524024	0.0742772	0.332767
X2.74_392.1337n	Y > N	0.120309	0.0524024	0.241268	0.332767
X1.87_105.0294n	N > Y	NA	0.0528506	NA	0.334045
X5.70_665.2145m/z	Y > N	NA	0.053302	NA	0.335162
X4.23_592.1450n	N > Y	NA	0.053523	NA	0.335162
X0.84_168.9805m/z	Y > N	NA	0.0542146	NA	0.336379
X6.42_599.1940m/z	Y > N	NA	0.0542146	NA	0.336379
X4.86_449.9002n	N > Y	0.0530327	0.0551402	0.16525	0.338626
X6.80_156.0761m/z	N > Y	0.0782208	0.0556078	0.195256	0.338626
X6.62_215.1394m/z	N > Y	NA	0.0556078	NA	0.338626
X1.05_273.0972m/z	Y > N	NA	0.0556078	NA	0.338626
X5.47_74.0236m/z	N > Y	NA	0.0559347	NA	0.338626
X0.75_246.0735m/z	Y > N	NA	0.0560788	NA	0.338626
X0.60_439.1418m/z	Y > N	0.0147995	0.0570308	0.0757265	0.339823
X6.49_201.1240m/z	N > Y	0.0372851	0.0570308	0.145225	0.339823
X4.89_44.9965m/z	N > Y	0.121943	0.0570308	0.24233	0.339823
X4.86_824.8064m/z	N > Y	0.118981	0.0579962	0.240119	0.344059
X3.72_180.0335m/z	N > Y	0.150508	0.0589751	0.268912	0.348339
X5.47_118.0505m/z	N > Y	0.0304352	0.0599677	0.130314	0.350856
X0.68_456.1442n	Y > N	0.0481502	0.0599677	0.159286	0.350856
X4.24_716.1525m/z	N > Y	NA	0.0601794	NA	0.350856
X4.95_555.2447m/z	N > Y	NA	0.0604691	NA	0.351032
X0.76_278.6055m/z	Y > N	0.0986298	0.0619944	0.2246	0.358348
X6.75_154.0617m/z	N > Y	0.0141959	0.0630288	0.0742772	0.362028
X6.78_322.9682m/z	N > Y	NA	0.0631662	NA	0.362028
X0.76_493.1549m/z	Y > N	0.0138507	0.0646072	0.0739022	0.367175
X1.77_206.0809m/z	N > Y	NA	0.0646072	NA	0.367175
X2.77_278.1021m/z	Y > N	0.0213946	0.0651405	0.101624	0.367664
X4.93_583.3123m/z	N > Y	NA	0.065237	NA	0.367664
X1.59_100.0032m/z	N > Y	0.0426378	0.0659471	0.154514	0.370124
X0.76_527.2125m/z	Y > N	0.0108065	0.0678619	0.0695622	0.377851
X4.24_967.1895n	N > Y	NA	0.0683226	NA	0.377851
X2.23_307.0400m/z	N > Y	0.0621623	0.0684172	0.175451	0.377851
X0.57_153.0189m/z	N > Y	0.0440368	0.0689763	0.156499	0.377851
X1.36_157.0358m/z	N > Y	NA	0.0689763	NA	0.377851
X4.88_936.6245m/z	N > Y	0.117759	0.0695391	0.240119	0.377851
X0.77_615.2553m/z	N > Y	NA	0.0695391	NA	0.377851
X1.78_204.1113n	N > Y	NA	0.0701057	NA	0.377851
X6.81_704.2428m/z	N > Y	NA	0.0701057	NA	0.377851
X1.81_218.1141n	Y > N	0.0101461	0.070676	0.0695622	0.377851
X0.72_169.0666n	Y > N	0.0865844	0.070676	0.207822	0.377851
X0.82_100.0701n	Y > N	NA	0.070676	NA	0.377851
X4.88_413.8606n	N > Y	0.0548004	0.0712502	0.166243	0.379421
X1.04_161.0815m/z	N > Y	0.0135411	0.0718282	0.0739022	0.37951
X1.02_274.0019m/z	N > Y	0.0514124	0.0718282	0.162259	0.37951
X3.05_280.0836m/z	Y > N	NA	0.0724079	NA	0.381085
X1.53_109.0269n	Y > N	NA	0.0729956	NA	0.382279
X0.77_166.0522n	Y > N	NA	0.0735852	NA	0.382279
X5.16_140.0578n	N > Y	NA	0.0741443	NA	0.382279
X0.85_230.1083n	Y > N	0.0338009	0.0741786	0.135726	0.382279
X1.92_378.1407n	N > Y	NA	0.0741786	NA	0.382279
X1.60_439.1205m/z	N > Y	NA	0.0747759	NA	0.382279
X5.61_74.0236m/z	N > Y	NA	0.0752345	NA	0.382279
X0.52_148.0390n	Y > N	NA	0.0753772	NA	0.382279
X3.76_510.2532m/z	Y > N	NA	0.0759824	NA	0.382279
X0.76_905.3536m/z	Y > N	NA	0.0765873	NA	0.382279
X6.40_771.1987m/z	Y > N	NA	0.0765913	NA	0.382279
X0.70_245.0663m/z	Y > N	0.0665955	0.0765915	0.178212	0.382279
X2.34_264.0870m/z	N > Y	NA	0.0765915	NA	0.382279
X2.48_314.0971m/z	Y > N	NA	0.0765915	NA	0.382279
X1.23_419.1661m/z	N > Y	NA	0.0771079	NA	0.383441
X4.95_428.1401m/z	N > Y	0.211679	0.0793746	0.320392	0.393267
X0.95_204.1355n	Y > N	0.0768847	0.0803306	0.193204	0.396551
X4.24_89.0375n	N > Y	0.0405564	0.0809679	0.151891	0.397067
X6.81_727.2461m/z	N > Y	NA	0.0812697	NA	0.397067
X5.86_74.0236m/z	N > Y	0.0482169	0.0815971	0.159286	0.397067
X0.72_400.1525n	Y > N	NA	0.0816094	NA	0.397067
X2.52_412.1381m/z	Y > N	0.332618	0.0825716	0.387887	0.400309
X0.75_412.1912n	Y > N	0.066801	0.0835585	0.178212	0.40221
X6.10_43.0413n	N > Y	NA	0.0835585	NA	0.40221
X1.77_146.0665n	N > Y	0.0461529	0.0848787	0.159286	0.407117
X0.76_716.2317m/z	Y > N	NA	0.0852036	NA	0.407231
X3.93_164.9990n	N > Y	NA	0.0855452	NA	0.407424
X0.75_173.0813m/z	Y > N	0.0391929	0.0862158	0.14821	0.409177
X5.61_104.0344m/z	N > Y	NA	0.0868907	NA	0.410938
X6.40_673.2305m/z	Y > N	0.04664	0.0875698	0.159286	0.411274
X0.97_197.1173m/z	Y > N	NA	0.0875698	NA	0.411274
X4.24_1000.1165n	N > Y	NA	0.0882487	NA	0.411625
X4.88_497.8222n	N > Y	0.112594	0.0882533	0.234521	0.411625
X4.89_1038.5599m/z	N > Y	0.0419024	0.088941	0.154514	0.411991
X1.30_158.0814m/z	N > Y	NA	0.088941	NA	0.411991
X4.87_920.6231m/z	N > Y	NA	0.089633	NA	0.413178
X5.30_172.1085m/z	N > Y	0.0615097	0.0903293	0.174876	0.413178
X5.19_215.0666m/z	Y > N	NA	0.0906768	NA	0.413178
X5.70_161.0685n	N > Y	0.0352427	0.09103	0.140072	0.413178
X1.77_305.0944m/z	Y > N	0.0516562	0.09103	0.162259	0.413178
X6.67_267.1090m/z	Y > N	NA	0.09103	NA	0.413178
X1.81_101.0170n	N > Y	0.0604193	0.0917351	0.173039	0.414986
X3.21_343.0669m/z	Y > N	0.130496	0.0924446	0.251625	0.415417
X6.22_73.5444n	N > Y	NA	0.0924446	NA	0.415417
X2.75_397.1135m/z	Y > N	NA	0.0938767	NA	0.419995
X0.57_340.9633m/z	N > Y	0.0428433	0.0945994	0.154514	0.419995
X2.38_425.0667m/z	N > Y	0.0506717	0.0945994	0.162259	0.419995
X6.48_307.1139m/z	Y > N	NA	0.0949541	NA	0.419995
X1.82_390.2516n	Y > N	0.154998	0.0953265	0.273176	0.419995
X6.64_227.1029m/z	Y > N	NA	0.0953265	NA	0.419995
X1.43_251.9962m/z	N > Y	0.0179857	0.0960581	0.0875679	0.420479
X1.24_308.0613m/z	N > Y	NA	0.0960581	NA	0.420479
X1.80_424.2139n	Y > N	0.113548	0.0967942	0.235249	0.420977
X3.18_216.0625n	N > Y	NA	0.0967942	NA	0.420977
X1.67_689.2593m/z	Y > N	NA	0.0975324	NA	0.422828
X0.47_172.9908m/z	Y > N	0.13686	0.09828	0.255869	0.423355
X0.75_784.3109n	Y > N	NA	0.09828	NA	0.423355
X0.76_715.2269m/z	Y > N	0.0129669	0.0990287	0.0739022	0.425225
X4.24_502.0548n	N > Y	0.010675	0.0997839	0.0695622	0.425765
X0.76_430.1968m/z	Y > N	0.0678779	0.0997839	0.179853	0.425765
X3.05_485.1656m/z	Y > N	0.16552	0.101306	0.282764	0.42955
X2.84_357.0305m/z	N > Y	NA	0.101306	NA	0.42955
X1.95_306.1667n	Y > N	NA	0.102074	NA	0.431454
X4.88_581.7835n	N > Y	0.214691	0.102846	0.320392	0.432019
X0.80_83.0493m/z	Y > N	0.0658625	0.102847	0.178212	0.432019
X0.72_96.9594m/z	Y > N	NA	0.103624	NA	0.433092
X0.86_262.1405n	Y > N	0.111562	0.104406	0.234521	0.433092
X4.88_1020.5859m/z	N > Y	0.126439	0.104406	0.247476	0.433092
X6.82_886.8082m/z	N > Y	NA	0.104796	NA	0.433092
X3.60_429.1747m/z	Y > N	0.291857	0.105193	0.371529	0.433092
X6.63_165.1027m/z	Y > N	NA	0.105193	NA	0.433092
X2.42_185.0157m/z	Y > N	0.0800532	0.105587	0.196105	0.433092
X6.22_258.0670m/z	N > Y	NA	0.105983	NA	0.433092
X0.61_99.0442m/z	N > Y	0.144646	0.105984	0.263714	0.433092
X3.84_503.1199m/z	Y > N	0.0862028	0.10678	0.207822	0.433725
X1.24_423.2016m/z	Y > N	NA	0.10678	NA	0.433725
X0.54_189.8959n	N > Y	NA	0.108381	NA	0.434408
X6.82_168.0773m/z	N > Y	0.013444	0.108386	0.0739022	0.434408
X6.80_43.0419n	N > Y	0.0460236	0.108386	0.159286	0.434408
X6.49_215.0659m/z	Y > N	0.0692586	0.108386	0.181237	0.434408
X1.53_391.1112m/z	N > Y	NA	0.109187	NA	0.434408
X5.02_165.0743m/z	N > Y	NA	0.109195	NA	0.434408
X0.79_146.0936n	Y > N	NA	0.109196	NA	0.434408
X0.76_874.3765m/z	N > Y	NA	0.109981	NA	0.436246
X4.90_1171.4902m/z	Y > N	NA	0.111655	NA	0.440929
X5.77_171.0055m/z	N > Y	NA	0.111813	NA	0.440929
X4.46_583.3126m/z	N > Y	NA	0.112873	NA	0.442631
X0.69_484.1507m/z	Y > N	0.0304457	0.112899	0.130314	0.442631
X2.55_336.1388n	Y > N	NA	0.11332	NA	0.442995
X0.69_505.1205m/z	Y > N	0.168323	0.114988	0.284458	0.445711
X1.92_308.1753n	N > Y	0.0084358	0.115003	0.0695622	0.445711
X2.22_579.1751m/z	Y > N	0.0255872	0.115003	0.114569	0.445711
X6.71_265.1501n	Y > N	0.0732785	0.116705	0.188956	0.451014
X1.92_191.1160n	Y > N	NA	0.118429	NA	0.456372
X5.86_117.0530n	N > Y	NA	0.120171	NA	0.459162
X2.56_152.9857m/z	N > Y	NA	0.120171	NA	0.459162
X6.69_286.1038m/z	Y > N	NA	0.120171	NA	0.459162
X2.55_160.0841n	Y > N	NA	0.12105	NA	0.460691
X1.51_291.1304n	Y > N	0.0122373	0.121934	0.0733293	0.460691
X4.89_1122.5214m/z	N > Y	0.0552913	0.121934	0.166243	0.460691
X0.51_246.9911m/z	N > Y	NA	0.121934	NA	0.460691
X5.07_341.1081m/z	Y > N	NA	0.122823	NA	0.462609
X0.71_379.9949m/z	N > Y	0.118935	0.123717	0.240119	0.462609
X0.77_248.0927m/z	Y > N	0.147001	0.123717	0.265079	0.462609
X4.12_306.5338m/z	Y > N	NA	0.124614	NA	0.462609
X1.92_125.0452m/z	Y > N	0.0239703	0.124615	0.10984	0.462609
X3.89_112.0510m/z	N > Y	0.159485	0.124615	0.276085	0.462609
X2.55_527.2187m/z	Y > N	0.0462911	0.12552	0.159286	0.462609
X6.53_128.0347m/z	Y > N	0.112449	0.12552	0.234521	0.462609
X2.79_290.0196m/z	N > Y	NA	0.12552	NA	0.462609
X0.76_857.3766m/z	Y > N	NA	0.128721	NA	0.471838
X3.62_302.5979m/z	Y > N	NA	0.129489	NA	0.471838
X0.47_93.0337m/z	Y > N	0.0695664	0.130115	0.181237	0.471838
X0.71_467.2084m/z	Y > N	0.0636448	0.130117	0.176117	0.471838
X1.24_209.0665m/z	Y > N	NA	0.130117	NA	0.471838
X0.72_229.0345m/z	Y > N	NA	0.130117	NA	0.471838
X0.76_839.3698m/z	Y > N	NA	0.130863	NA	0.473276
X0.72_334.2068n	Y > N	0.087504	0.131992	0.207822	0.473671
X2.88_298.0689m/z	N > Y	0.376888	0.131992	0.413515	0.473671
X3.05_496.0957m/z	Y > N	NA	0.132023	NA	0.473671
X0.54_144.9085m/z	N > Y	0.135189	0.133872	0.255869	0.479034
X3.53_237.0545m/z	Y > N	0.273403	0.134843	0.357351	0.47997
X1.81_322.2205n	Y > N	0.309887	0.134843	0.379937	0.47997
X4.98_281.1502m/z	N > Y	0.0255906	0.135323	0.114569	0.480413
X6.80_221.0591m/z	N > Y	0.12802	0.135789	0.248191	0.480805
X4.69_227.1028m/z	N > Y	NA	0.13742	NA	0.485182
X4.23_466.1227m/z	N > Y	NA	0.137742	NA	0.485182
X4.88_665.7448n	N > Y	0.323713	0.138719	0.384409	0.486092
X0.83_211.0576m/z	Y > N	NA	0.138719	NA	0.486092
X1.94_249.1164n	N > Y	NA	0.139702	NA	0.48701
X0.76_288.1130m/z	N > Y	NA	0.139702	NA	0.48701
X3.41_391.1951m/z	Y > N	0.172713	0.140689	0.287485	0.487938
X1.07_143.0708m/z	N > Y	NA	0.140689	NA	0.487938
X1.94_408.1786n	N > Y	NA	0.143684	NA	0.497051
X1.72_754.3228m/z	Y > N	NA	0.144688	NA	0.499245
X0.80_164.0677n	Y > N	0.258426	0.145708	0.350721	0.501487
X0.72_539.1471m/z	Y > N	0.0966203	0.146728	0.224009	0.502441
X0.99_348.0447m/z	N > Y	NA	0.146728	NA	0.502441
X0.76_840.3727m/z	Y > N	NA	0.147204	NA	0.502798
X0.76_759.2477m/z	Y > N	NA	0.150208	NA	0.510386
X4.89_954.5976m/z	N > Y	0.15775	0.150863	0.274302	0.510386
X6.52_260.0999n	Y > N	0.19753	0.150863	0.312755	0.510386
X6.27_903.1828n	N > Y	NA	0.151894	NA	0.510386
X0.76_482.2027n	Y > N	0.139392	0.15191	0.257314	0.510386
X2.61_292.1181m/z	N > Y	NA	0.152963	NA	0.510386
X0.76_875.3735m/z	Y > N	0.0478138	0.153986	0.159286	0.510386
X0.76_544.1431n	Y > N	0.111105	0.154022	0.234521	0.510386
X0.72_232.1301n	N > Y	0.213536	0.154022	0.320392	0.510386
X0.76_873.3736m/z	Y > N	0.13703	0.15455	0.255869	0.510386
X4.24_625.0727n	N > Y	NA	0.155085	NA	0.510386
X0.79_106.0645n	Y > N	0.0383259	0.155086	0.147801	0.510386
X0.68_323.0183m/z	Y > N	0.0548537	0.155086	0.166243	0.510386
X1.07_175.0606m/z	Y > N	0.170163	0.155086	0.284458	0.510386
X1.18_187.0601m/z	Y > N	NA	0.155086	NA	0.510386
X2.61_182.0746n	N > Y	NA	0.156155	NA	0.511418
X1.82_284.1497m/z	N > Y	NA	0.156155	NA	0.511418
X6.83_959.8365m/z	N > Y	NA	0.157225	NA	0.513676
X0.81_101.0601m/z	Y > N	NA	0.158311	NA	0.515479
X0.61_187.0241m/z	N > Y	0.169898	0.159398	0.284458	0.515479
X4.98_394.1348m/z	Y > N	0.0887888	0.159398	0.209595	0.515479
X0.76_475.1629m/z	Y > N	0.100839	0.159398	0.225728	0.515479
X3.22_646.2536m/z	Y > N	NA	0.159857	NA	0.515479
X1.80_409.2199m/z	Y > N	0.241584	0.16049	0.339251	0.515479
X2.71_274.1542n	Y > N	NA	0.16049	NA	0.515479
X0.70_471.1364m/z	Y > N	0.108081	0.161588	0.232161	0.515479
X0.72_300.0387m/z	Y > N	NA	0.161588	NA	0.515479
X3.04_391.1951m/z	Y > N	NA	0.161588	NA	0.515479
X2.22_270.1339m/z	N > Y	NA	0.162138	NA	0.516019
X3.12_180.0626n	Y > N	NA	0.162691	NA	0.516447
X3.05_465.2614n	Y > N	NA	0.163263	NA	0.516447
X0.83_213.0758m/z	Y > N	0.057257	0.1638	0.168113	0.516447
X0.81_103.0394m/z	Y > N	NA	0.1638	NA	0.516447
X5.97_244.0446n	N > Y	NA	0.1643	NA	0.516817
X1.98_157.0479m/z	N > Y	0.139343	0.166035	0.257314	0.519775
X6.83_310.0582n	Y > N	NA	0.166035	NA	0.519775
X5.92_159.0758m/z	N > Y	0.164454	0.167161	0.282764	0.519775
X0.72_180.1379n	Y > N	NA	0.167161	NA	0.519775
X3.74_205.0695m/z	Y > N	NA	0.167161	NA	0.519775
X0.59_361.0593m/z	N > Y	0.03273	0.168293	0.134193	0.5209
X6.34_127.0505m/z	N > Y	NA	0.168293	NA	0.5209
X2.70_447.2426m/z	Y > N	0.31984	0.168861	0.38214	0.521464
X0.75_746.3377n	Y > N	NA	0.170574	NA	0.523137
X1.51_450.1353m/z	Y > N	0.0172101	0.171137	0.0859203	0.523137
X2.10_165.0759m/z	Y > N	NA	0.171611	NA	0.523137
X3.36_264.0542m/z	N > Y	NA	0.171723	NA	0.523137
X3.69_325.1075m/z	N > Y	NA	0.171723	NA	0.523137
X1.77_347.1062m/z	N > Y	NA	0.171723	NA	0.523137
X6.60_426.1610m/z	Y > N	0.202957	0.172878	0.315951	0.524288
X5.37_165.0917m/z	N > Y	NA	0.174002	NA	0.524288
X0.72_183.1382m/z	N > Y	NA	0.174002	NA	0.524288
X4.88_786.6743m/z	N > Y	0.190192	0.174039	0.30708	0.524288
X0.97_355.0524m/z	N > Y	NA	0.174039	NA	0.524288
X4.63_530.2787m/z	Y > N	0.0441976	0.176378	0.156499	0.525574
X5.90_229.0822m/z	Y > N	0.0697963	0.176378	0.181237	0.525574
X0.48_176.9856m/z	N > Y	NA	0.176378	NA	0.525574
X1.78_99.0442m/z	Y > N	NA	0.177556	NA	0.525574
X2.37_230.1026m/z	N > Y	NA	0.177556	NA	0.525574
X1.81_421.0651m/z	N > Y	NA	0.177556	NA	0.525574
X4.92_1011.5534m/z	Y > N	NA	0.17874	NA	0.525574
X0.75_170.9962m/z	Y > N	0.0647174	0.17874	0.177517	0.525574
X3.93_257.0274m/z	N > Y	0.140436	0.17874	0.258017	0.525574
X2.39_210.0863m/z	N > Y	NA	0.17874	NA	0.525574
X3.13_294.0658m/z	N > Y	NA	0.17874	NA	0.525574
X4.20_513.1405n	N > Y	NA	0.17993	NA	0.527925
X0.76_182.0276n	N > Y	0.0792958	0.181126	0.195479	0.530283
X0.76_842.3936n	Y > N	NA	0.181715	NA	0.530859
X2.12_489.0814m/z	Y > N	NA	0.182317	NA	0.531469
X0.50_143.9103n	N > Y	NA	0.184748	NA	0.537397
X6.63_523.1894m/z	Y > N	NA	0.187191	NA	0.54218
X4.24_500.0578n	N > Y	0.0637547	0.187194	0.176117	0.54218
X2.99_312.1048n	N > Y	NA	0.188425	NA	0.543419
X0.76_626.2788n	Y > N	NA	0.188425	NA	0.543419
X1.38_425.2176m/z	Y > N	0.057836	0.189662	0.168113	0.545824
X6.81_525.1755m/z	N > Y	NA	0.190905	NA	0.547074
X1.82_511.2590n	Y > N	NA	0.190906	NA	0.547074
X0.71_156.0085n	Y > N	NA	0.192155	NA	0.549489
X0.86_189.1125m/z	Y > N	NA	0.194671	NA	0.555511
X1.12_247.0699m/z	Y > N	NA	0.197212	NA	0.561576
X0.76_224.0612m/z	Y > N	0.0740282	0.201068	0.188956	0.567776
X6.75_965.3323n	Y > N	0.266585	0.201068	0.354385	0.567776
X2.55_91.0392n	Y > N	NA	0.201068	NA	0.567776
X0.68_580.2191n	Y > N	NA	0.201068	NA	0.567776
X1.04_479.1046m/z	Y > N	NA	0.202101	NA	0.569064
X3.05_365.1693n	Y > N	NA	0.202366	NA	0.569064
X3.94_544.2579m/z	Y > N	NA	0.203834	NA	0.572002
X0.76_887.3543m/z	Y > N	0.156062	0.204321	0.273545	0.572182
X1.86_43.0076n	Y > N	0.027154	0.206295	0.118837	0.57533
X1.95_298.1515n	Y > N	NA	0.206295	NA	0.57533
X0.75_197.0811m/z	Y > N	0.0635714	0.207617	0.176117	0.576041
X2.42_494.1437n	N > Y	NA	0.207617	NA	0.576041
X5.08_230.1137m/z	N > Y	NA	0.207828	NA	0.576041
X0.95_257.1013m/z	Y > N	NA	0.21028	NA	0.580764
X5.37_253.1184m/z	Y > N	NA	0.211292	NA	0.580764
X4.24_375.0431n	N > Y	0.0927245	0.21162	0.217567	0.580764
X0.77_600.2842m/z	N > Y	NA	0.212293	NA	0.580764
X4.98_477.1456m/z	Y > N	NA	0.212342	NA	0.580764
X0.75_806.3596n	Y > N	0.316221	0.212966	0.380591	0.580764
X6.26_61.9902n	N > Y	0.0559504	0.212967	0.166356	0.580764
X1.64_153.0300m/z	N > Y	NA	0.212967	NA	0.580764
X2.75_600.2847m/z	Y > N	NA	0.214998	NA	0.580937
X5.02_322.0902m/z	N > Y	NA	0.215679	NA	0.580937
X6.63_316.1144m/z	Y > N	0.101881	0.218415	0.226758	0.580937
X3.93_235.0386m/z	Y > N	NA	0.218415	NA	0.580937
X0.57_363.0746m/z	N > Y	NA	0.218415	NA	0.580937
X6.47_172.0716n	Y > N	0.087498	0.219793	0.207822	0.580937
X4.91_927.5918m/z	Y > N	0.116767	0.219793	0.240119	0.580937
X1.77_227.1018m/z	N > Y	NA	0.219793	NA	0.580937
X6.84_239.1142m/z	N > Y	0.345459	0.221177	0.394211	0.580937
X1.16_175.0603m/z	N > Y	0.357924	0.221177	0.394932	0.580937
X5.29_355.0874m/z	N > Y	NA	0.221177	NA	0.580937
X0.76_239.9967m/z	Y > N	0.348782	0.222567	0.394211	0.580937
X5.63_114.0554m/z	N > Y	NA	0.222567	NA	0.580937
X1.94_189.4937m/z	N > Y	NA	0.222567	NA	0.580937
X2.80_215.0317m/z	Y > N	NA	0.222567	NA	0.580937
X1.16_569.1937m/z	Y > N	NA	0.223691	NA	0.580937
X1.83_143.0031m/z	Y > N	NA	0.223962	NA	0.580937
X2.87_518.1159m/z	N > Y	0.106169	0.223963	0.229738	0.580937
X2.90_248.0946m/z	Y > N	0.156612	0.223963	0.273545	0.580937
X0.89_267.1230m/z	Y > N	0.175383	0.223963	0.290688	0.580937
X2.94_361.0927m/z	Y > N	0.351224	0.223963	0.394241	0.580937
X2.72_355.1026m/z	Y > N	NA	0.223963	NA	0.580937
X6.69_999.3638n	N > Y	NA	0.223963	NA	0.580937
X2.55_71.0126m/z	Y > N	NA	0.225364	NA	0.580937
X1.28_222.0737n	N > Y	0.0830373	0.225366	0.202144	0.580937
X0.76_653.2469m/z	Y > N	NA	0.226058	NA	0.580937
X3.59_611.2665m/z	Y > N	NA	0.226394	NA	0.580937
X6.27_707.2478n	N > Y	NA	0.226756	NA	0.580937
X0.84_254.9809m/z	Y > N	0.170164	0.226774	0.284458	0.580937
X1.77_102.0554m/z	N > Y	NA	0.226774	NA	0.580937
X1.42_241.9790m/z	N > Y	NA	0.226774	NA	0.580937
X0.70_367.1534m/z	Y > N	NA	0.226774	NA	0.580937
X1.99_193.0706m/z	N > Y	0.0993793	0.22819	0.2246	0.582356
X1.63_405.1146m/z	Y > N	NA	0.22819	NA	0.582356
X3.59_461.2035m/z	Y > N	0.0552281	0.231035	0.166243	0.586308
X3.39_375.1290m/z	N > Y	0.237703	0.231038	0.337082	0.586308
X5.88_239.0336m/z	Y > N	NA	0.231039	NA	0.586308
X3.47_479.2278m/z	Y > N	0.398632	0.232472	0.426558	0.587742
X0.57_168.9797m/z	N > Y	NA	0.232472	NA	0.587742
X0.72_365.1429m/z	Y > N	0.0933461	0.233913	0.217714	0.589181
X0.68_258.0415m/z	Y > N	NA	0.233913	NA	0.589181
X1.59_368.1099m/z	Y > N	0.146346	0.236812	0.265079	0.595374
X5.82_259.1291m/z	N > Y	NA	0.23826	NA	0.596825
X1.64_243.0613m/z	N > Y	NA	0.238271	NA	0.596825
X0.76_449.1302m/z	Y > N	0.105912	0.239737	0.229738	0.59828
X0.75_774.3699n	Y > N	NA	0.239737	NA	0.59828
X3.35_393.1914m/z	Y > N	NA	0.240375	NA	0.598769
X4.24_752.0842n	N > Y	NA	0.241209	NA	0.59974
X1.12_378.1981n	Y > N	0.14489	0.242687	0.263714	0.602309
X6.42_321.1296m/z	Y > N	NA	0.245644	NA	0.60853
X0.87_277.1088m/z	Y > N	0.203424	0.247141	0.315951	0.610048
X0.94_97.0043m/z	Y > N	0.293114	0.247159	0.371529	0.610048
X4.24_626.0623m/z	N > Y	NA	0.248657	NA	0.611531
X0.61_183.0288m/z	Y > N	NA	0.248664	NA	0.611531
X0.60_349.9636m/z	N > Y	NA	0.250167	NA	0.613016
X0.94_183.0180m/z	Y > N	0.192991	0.250174	0.30708	0.613016
X0.76_352.1968n	Y > N	NA	0.25169	NA	0.614894
X0.76_717.2303m/z	Y > N	NA	0.253201	NA	0.614894
X1.47_240.0507m/z	Y > N	NA	0.253213	NA	0.614894
X1.11_298.0595m/z	Y > N	NA	0.253213	NA	0.614894
X3.14_459.1502m/z	Y > N	NA	0.253213	NA	0.614894
X1.96_252.0868m/z	N > Y	NA	0.254742	NA	0.616394
X4.89_784.6756m/z	N > Y	NA	0.254742	NA	0.616394
X0.59_170.9421m/z	N > Y	0.125988	0.256154	0.247476	0.618702
X2.88_290.1249m/z	Y > N	0.251745	0.25782	0.344576	0.621618
X0.51_323.0395m/z	N > Y	NA	0.260848	NA	0.625066
X2.65_363.1566m/z	N > Y	0.0511717	0.260924	0.162259	0.625066
X6.39_166.0967n	Y > N	NA	0.260924	NA	0.625066
X1.82_88.0395m/z	Y > N	NA	0.262485	NA	0.625066
X1.81_122.0242m/z	Y > N	0.0499008	0.262485	0.161969	0.625066
X2.34_390.0855m/z	N > Y	NA	0.262485	NA	0.625066
X6.27_804.2080m/z	N > Y	NA	0.262485	NA	0.625066
X0.76_153.0916m/z	Y > N	NA	0.264053	NA	0.625304
X6.41_203.1030m/z	Y > N	NA	0.265627	NA	0.625304
X0.76_462.1859m/z	N > Y	0.292031	0.265628	0.371529	0.625304
X0.54_354.1302n	N > Y	0.437823	0.265628	0.43833	0.625304
X2.37_295.1029m/z	Y > N	NA	0.265628	NA	0.625304
X1.35_562.2519m/z	Y > N	NA	0.265628	NA	0.625304
X5.90_916.5215m/z	N > Y	NA	0.265998	NA	0.625304
X0.75_469.2247m/z	Y > N	0.0787041	0.267208	0.195256	0.625304
X5.41_281.1118n	N > Y	NA	0.267208	NA	0.625304
X3.84_528.2206n	N > Y	NA	0.267208	NA	0.625304
X3.04_588.2479m/z	N > Y	NA	0.268794	NA	0.626849
X1.78_57.0330m/z	N > Y	NA	0.268795	NA	0.626849
X1.91_157.9846m/z	Y > N	NA	0.270388	NA	0.629477
X6.44_174.0881m/z	N > Y	NA	0.271781	NA	0.631033
X0.76_370.1824n	Y > N	NA	0.271989	NA	0.631033
X1.94_271.0521m/z	Y > N	0.134115	0.273596	0.255869	0.631942
X0.57_343.9866n	N > Y	NA	0.273596	NA	0.631942
X3.94_447.1488n	Y > N	0.128078	0.275209	0.248191	0.631942
X6.34_196.0719m/z	Y > N	NA	0.275209	NA	0.631942
X2.81_221.0892n	N > Y	NA	0.275209	NA	0.631942
X4.89_868.6369m/z	N > Y	0.423471	0.276829	0.434057	0.631942
X2.71_329.1602m/z	Y > N	NA	0.276829	NA	0.631942
X3.25_382.2423n	Y > N	NA	0.276829	NA	0.631942
X6.82_753.7592m/z	N > Y	NA	0.276829	NA	0.631942
X5.86_102.0554m/z	Y > N	NA	0.277629	NA	0.631942
X1.46_184.0970m/z	Y > N	NA	0.27764	NA	0.631942
X1.80_394.1729n	Y > N	0.179234	0.278455	0.294563	0.631942
X0.57_261.0066m/z	N > Y	0.262236	0.278455	0.353428	0.631942
X0.62_161.9860m/z	N > Y	NA	0.27922	NA	0.632463
X6.62_455.0640m/z	N > Y	0.0990441	0.280086	0.2246	0.632463
X1.01_548.1104m/z	Y > N	NA	0.280087	NA	0.632463
X2.77_415.1960m/z	Y > N	NA	0.281726	NA	0.635104
X4.85_808.8330m/z	N > Y	0.430227	0.283372	0.436025	0.636691
X6.78_239.0159m/z	N > Y	NA	0.283372	NA	0.636691
X3.01_872.6757m/z	N > Y	NA	0.284785	NA	0.638283
X4.91_1012.5539m/z	Y > N	0.249915	0.285024	0.344576	0.638283
X1.14_162.0510n	Y > N	0.13651	0.286682	0.255869	0.638824
X3.78_267.1343m/z	Y > N	NA	0.286682	NA	0.638824
X3.78_374.0773m/z	Y > N	NA	0.286682	NA	0.638824
X2.24_236.0227n	N > Y	0.21571	0.288347	0.320683	0.640424
X0.77_287.1840m/z	N > Y	0.38319	0.288347	0.416906	0.640424
X1.60_374.1086m/z	N > Y	NA	0.28917	NA	0.641078
X5.77_396.1140m/z	Y > N	0.316656	0.290019	0.380591	0.641078
X5.36_282.1091m/z	Y > N	NA	0.2908	NA	0.641078
X3.82_607.3487m/z	Y > N	0.111351	0.291697	0.234521	0.641078
X0.84_175.0241m/z	Y > N	0.33166	0.291697	0.387887	0.641078
X5.97_146.0684n	Y > N	NA	0.291697	NA	0.641078
X5.91_799.4426m/z	N > Y	NA	0.292615	NA	0.641078
X0.76_614.2281n	Y > N	0.0997582	0.293382	0.2246	0.641078
X3.05_630.2586m/z	Y > N	0.187686	0.293382	0.304599	0.641078
X3.51_361.1491m/z	N > Y	0.199414	0.293382	0.31446	0.641078
X1.78_275.1077m/z	N > Y	NA	0.295073	NA	0.643734
X0.75_383.1525m/z	Y > N	0.252129	0.29677	0.344576	0.646395
X3.85_589.2246m/z	Y > N	0.419695	0.298474	0.432311	0.648019
X2.36_381.0020n	Y > N	NA	0.298474	NA	0.648019
X3.83_386.1516n	N > Y	0.226244	0.300185	0.330086	0.64861
X4.95_360.1259n	N > Y	NA	0.300185	NA	0.64861
X2.34_407.0869m/z	Y > N	NA	0.300185	NA	0.64861
X3.31_310.1148m/z	Y > N	NA	0.301902	NA	0.650432
X5.91_1033.6006m/z	N > Y	NA	0.302351	NA	0.650432
X0.76_724.3659n	Y > N	0.204657	0.302763	0.315951	0.650432
X5.15_713.2619m/z	Y > N	NA	0.303131	NA	0.650432
X0.57_126.9854m/z	N > Y	0.787689	0.304487	0.570617	0.650432
X3.52_510.2525m/z	Y > N	0.154614	0.305356	0.273176	0.650432
X0.53_258.9926m/z	Y > N	0.191103	0.305356	0.30708	0.650432
X1.87_258.1327m/z	N > Y	NA	0.305356	NA	0.650432
X0.60_534.0368m/z	N > Y	NA	0.305356	NA	0.650432
X2.78_403.1031m/z	Y > N	0.205226	0.307093	0.315951	0.651055
X4.34_507.2595m/z	Y > N	0.229746	0.307093	0.331309	0.651055
X0.89_122.9751m/z	Y > N	0.433389	0.307093	0.437319	0.651055
X4.89_870.6362m/z	N > Y	0.35725	0.308836	0.394932	0.652705
X0.76_270.0645m/z	Y > N	NA	0.308836	NA	0.652705
X4.86_892.7941m/z	N > Y	0.228295	0.310586	0.331309	0.65429
X3.00_354.9862m/z	N > Y	NA	0.311387	NA	0.65429
X4.00_320.0626m/z	N > Y	0.0742241	0.312342	0.188956	0.65429
X6.11_560.1403m/z	Y > N	0.10594	0.312342	0.229738	0.65429
X1.96_295.0922m/z	N > Y	0.217535	0.314105	0.322166	0.65429
X0.76_415.1774n	Y > N	0.484998	0.314105	0.456396	0.65429
X0.72_138.0675n	Y > N	0.120789	0.315874	0.241268	0.65429
X2.74_204.0506m/z	Y > N	0.263903	0.315874	0.354385	0.65429
X5.07_90.0333n	N > Y	NA	0.315874	NA	0.65429
X6.26_195.9342n	N > Y	NA	0.315874	NA	0.65429
X2.64_246.0729m/z	N > Y	NA	0.315874	NA	0.65429
X5.34_411.1084m/z	Y > N	NA	0.315874	NA	0.65429
X4.91_926.5934m/z	Y > N	NA	0.315874	NA	0.65429
X5.06_173.0562m/z	Y > N	NA	0.319433	NA	0.660649
X1.00_160.0393n	Y > N	0.477291	0.321222	0.456396	0.662324
X4.95_411.1261m/z	N > Y	NA	0.321222	NA	0.662324
X6.01_202.1309n	N > Y	0.85651	0.323017	0.589334	0.664001
X4.35_410.1031n	N > Y	NA	0.323017	NA	0.664001
X1.84_175.0836n	Y > N	NA	0.324819	NA	0.665682
X3.28_254.0992n	N > Y	NA	0.324819	NA	0.665682
X5.77_753.1879m/z	Y > N	NA	0.325719	NA	0.66636
X0.68_898.3505n	Y > N	NA	0.326609	NA	0.66636
X1.36_172.0972m/z	Y > N	NA	0.326628	NA	0.66636
X6.33_281.0265m/z	N > Y	NA	0.328436	NA	0.668045
X2.86_437.1053m/z	Y > N	NA	0.328442	NA	0.668045
X4.00_259.1291m/z	Y > N	NA	0.329341	NA	0.668387
X5.44_141.0917m/z	N > Y	NA	0.329598	NA	0.668387
X0.84_274.1017n	Y > N	0.137296	0.330265	0.255869	0.668736
X1.80_215.0923m/z	Y > N	NA	0.331178	NA	0.669431
X1.01_305.0377m/z	Y > N	0.242136	0.332093	0.339251	0.669431
X1.07_514.1169m/z	Y > N	NA	0.332093	NA	0.669431
X2.96_427.1952m/z	N > Y	0.123472	0.333926	0.244123	0.671129
X3.63_227.0773m/z	Y > N	0.476825	0.333928	0.456396	0.671129
X5.52_252.1453m/z	Y > N	NA	0.334463	NA	0.671209
X3.93_246.0045m/z	N > Y	0.150381	0.335769	0.268912	0.67283
X5.07_387.1137m/z	Y > N	NA	0.339471	NA	0.679242
X3.27_232.1128n	N > Y	0.394423	0.341332	0.424841	0.679607
X0.68_204.9804m/z	N > Y	NA	0.341332	NA	0.679607
X6.13_336.1196m/z	Y > N	NA	0.341332	NA	0.679607
X1.76_690.3143m/z	Y > N	NA	0.341928	NA	0.679607
X5.16_343.1236m/z	N > Y	NA	0.342165	NA	0.679607
X1.95_102.0555m/z	N > Y	0.209064	0.343199	0.319334	0.680386
X5.10_181.0960m/z	N > Y	NA	0.343799	NA	0.680386
X3.05_616.2779m/z	Y > N	NA	0.345069	NA	0.680386
X0.80_349.1419n	N > Y	0.388541	0.345073	0.42155	0.680386
X0.86_217.1438m/z	Y > N	NA	0.345073	NA	0.680386
X0.84_132.1014n	Y > N	0.0491105	0.346953	0.160744	0.683098
X0.76_412.9840m/z	Y > N	NA	0.348833	NA	0.683827
X0.71_76.0489n	Y > N	0.29379	0.34884	0.371529	0.683827
X5.25_435.0442m/z	Y > N	0.317567	0.34884	0.380591	0.683827
X4.92_990.0941n	Y > N	0.097247	0.350732	0.224128	0.684562
X6.42_145.0974m/z	N > Y	0.657924	0.350732	0.524051	0.684562
X1.81_162.0517n	Y > N	0.193157	0.350733	0.30708	0.684562
X0.84_87.0444m/z	N > Y	0.0372423	0.352633	0.145225	0.686289
X3.89_242.1258n	Y > N	NA	0.352633	NA	0.686289
X6.04_236.0767m/z	Y > N	NA	0.354539	NA	0.687784
X3.76_315.3131n	N > Y	0.476351	0.354539	0.456396	0.687784
X3.00_730.0022m/z	N > Y	NA	0.355338	NA	0.687784
X6.65_110.0474n	N > Y	NA	0.356451	NA	0.687784
X6.61_187.0719m/z	Y > N	NA	0.356452	NA	0.687784
X2.24_282.0958n	Y > N	NA	0.356452	NA	0.687784
X1.96_238.0728m/z	Y > N	0.410792	0.358372	0.428963	0.689304
X0.65_259.0125m/z	Y > N	NA	0.358372	NA	0.689304
X3.01_801.3390m/z	N > Y	NA	0.359398	NA	0.689304
X0.72_684.2097m/z	Y > N	0.168166	0.360297	0.284458	0.689304
X4.77_279.0980m/z	Y > N	0.308598	0.360297	0.379937	0.689304
X0.53_172.0058n	N > Y	NA	0.360297	NA	0.689304
X0.70_274.0031m/z	N > Y	NA	0.362104	NA	0.690492
X4.91_1179.4781m/z	Y > N	NA	0.36223	NA	0.690492
X0.72_463.1094m/z	Y > N	0.251501	0.364169	0.344576	0.690492
X0.97_151.0394m/z	Y > N	0.447462	0.364169	0.443476	0.690492
X2.69_268.0799n	Y > N	NA	0.364169	NA	0.690492
X0.76_924.3422m/z	Y > N	NA	0.364906	NA	0.690492
X0.76_861.3294m/z	Y > N	NA	0.365111	NA	0.690492
X0.57_650.1935n	Y > N	NA	0.366112	NA	0.690492
X6.26_197.9307n	N > Y	NA	0.366114	NA	0.690492
X2.95_268.0485m/z	Y > N	NA	0.366114	NA	0.690492
X1.77_202.1087m/z	N > Y	0.35356	0.368066	0.394932	0.690492
X1.42_88.0395m/z	Y > N	NA	0.368066	NA	0.690492
X4.95_387.1135m/z	N > Y	NA	0.368066	NA	0.690492
X6.61_1080.4103m/z	N > Y	NA	0.368066	NA	0.690492
X0.75_399.1478m/z	Y > N	0.349227	0.370024	0.394211	0.692246
X1.15_248.0856n	Y > N	NA	0.370024	NA	0.692246
X5.97_109.0398m/z	N > Y	NA	0.373767	NA	0.69752
X6.52_130.0504m/z	Y > N	0.28185	0.373959	0.365935	0.69752
X4.90_919.6047m/z	N > Y	0.0760372	0.375937	0.192315	0.69752
X3.40_529.2703n	Y > N	0.403751	0.375937	0.428395	0.69752
X1.42_278.0298n	N > Y	0.541364	0.375937	0.481418	0.69752
X1.14_99.0442m/z	Y > N	NA	0.375937	NA	0.69752
X0.76_410.9859m/z	Y > N	NA	0.378912	NA	0.702076
X3.23_586.2387m/z	Y > N	0.307454	0.379911	0.379937	0.702965
X3.00_1052.0158m/z	N > Y	NA	0.381908	NA	0.705541
X1.51_231.0861m/z	Y > N	0.19182	0.383912	0.30708	0.705541
X0.51_213.0087n	Y > N	NA	0.383912	NA	0.705541
X1.81_225.0610m/z	N > Y	NA	0.383912	NA	0.705541
X2.83_274.0901m/z	N > Y	NA	0.383912	NA	0.705541
X1.81_460.1572n	Y > N	0.467777	0.385921	0.453231	0.706103
X4.85_876.8205m/z	N > Y	0.732099	0.385921	0.549426	0.706103
X0.83_142.9986m/z	Y > N	NA	0.385921	NA	0.706103
X4.91_842.6317m/z	Y > N	NA	0.387936	NA	0.706103
X3.06_320.1338n	Y > N	0.104211	0.387937	0.229322	0.706103
X0.75_592.2860n	Y > N	NA	0.387937	NA	0.706103
X4.02_514.2841m/z	Y > N	NA	0.389862	NA	0.706103
X1.85_402.1417m/z	N > Y	0.178106	0.38996	0.29395	0.706103
X4.91_1095.5159m/z	Y > N	0.452686	0.38996	0.447513	0.706103
X0.75_160.1096n	Y > N	NA	0.38996	NA	0.706103
X3.01_311.0975m/z	Y > N	NA	0.38996	NA	0.706103
X5.16_976.3485n	Y > N	NA	0.391299	NA	0.70758
X0.72_231.0508m/z	N > Y	0.304307	0.391989	0.379895	0.707602
X2.51_233.0769m/z	N > Y	0.406949	0.394024	0.428395	0.707602
X4.89_953.5993m/z	Y > N	0.409546	0.394024	0.428963	0.707602
X1.78_455.1670m/z	N > Y	NA	0.395283	NA	0.707602
X4.89_1036.5610m/z	N > Y	0.416385	0.396066	0.432311	0.707602
X0.68_249.9841m/z	N > Y	NA	0.396066	NA	0.707602
X1.94_331.1404m/z	N > Y	NA	0.396066	NA	0.707602
X3.31_474.2153m/z	Y > N	NA	0.396066	NA	0.707602
X0.86_231.1230m/z	Y > N	NA	0.398114	NA	0.707602
X0.72_696.1661m/z	Y > N	NA	0.400014	NA	0.707602
X1.29_150.0655n	Y > N	0.296609	0.400168	0.373881	0.707602
X5.10_131.0344m/z	Y > N	NA	0.400168	NA	0.707602
X1.15_331.0776m/z	N > Y	NA	0.400168	NA	0.707602
X1.54_241.1185m/z	N > Y	NA	0.401044	NA	0.707602
X1.81_333.1890m/z	N > Y	0.0482561	0.402229	0.159286	0.707602
X2.89_270.0826n	N > Y	NA	0.402229	NA	0.707602
X2.56_329.0117m/z	N > Y	NA	0.402229	NA	0.707602
X1.55_224.5632m/z	Y > N	0.345206	0.403259	0.394211	0.707602
X3.09_170.0561m/z	Y > N	NA	0.40429	NA	0.707602
X6.47_213.1236m/z	N > Y	NA	0.404295	NA	0.707602
X1.88_93.0444m/z	Y > N	0.439025	0.404296	0.43833	0.707602
X0.77_423.2012m/z	Y > N	0.611035	0.404296	0.510725	0.707602
X6.05_303.1414n	Y > N	0.678827	0.404296	0.536314	0.707602
X1.42_146.0813m/z	Y > N	NA	0.404296	NA	0.707602
X0.72_601.0853m/z	N > Y	0.290588	0.405332	0.371529	0.707602
X3.85_605.2201m/z	Y > N	0.132427	0.40637	0.254091	0.707602
X1.38_97.0042m/z	Y > N	0.368493	0.40637	0.405446	0.707602
X4.91_885.6127m/z	Y > N	NA	0.40637	NA	0.707602
X0.58_197.0446m/z	Y > N	NA	0.408448	NA	0.707602
X1.88_137.0346m/z	Y > N	0.381001	0.40845	0.416659	0.707602
X6.76_571.2129n	Y > N	0.564053	0.40845	0.488218	0.707602
X3.92_224.0228m/z	Y > N	0.302807	0.412628	0.379239	0.707602
X1.01_96.0197m/z	Y > N	0.47257	0.412628	0.455608	0.707602
X3.40_461.2168m/z	Y > N	0.511312	0.412628	0.467502	0.707602
X5.56_245.0423m/z	N > Y	NA	0.412628	NA	0.707602
X4.90_464.3010m/z	Y > N	NA	0.413056	NA	0.707602
X3.82_289.1397m/z	Y > N	NA	0.41428	NA	0.707602
X1.65_239.0998m/z	Y > N	0.206402	0.414727	0.31651	0.707602
X6.60_258.0378m/z	Y > N	NA	0.414727	NA	0.707602
X6.27_845.2354m/z	Y > N	NA	0.414727	NA	0.707602
X3.01_836.0084m/z	N > Y	NA	0.416386	NA	0.707602
X3.87_506.2357n	Y > N	0.331615	0.416831	0.387887	0.707602
X4.91_968.5730m/z	Y > N	0.234815	0.416832	0.335019	0.707602
X5.16_428.1517n	Y > N	NA	0.416832	NA	0.707602
X5.46_622.2200m/z	Y > N	NA	0.41887	NA	0.707602
X3.10_200.0651m/z	Y > N	0.634686	0.418943	0.51826	0.707602
X0.44_159.9905n	N > Y	NA	0.418943	NA	0.707602
X1.78_277.0721m/z	Y > N	NA	0.418943	NA	0.707602
X2.99_279.6138m/z	N > Y	NA	0.419409	NA	0.707602
X5.20_321.0690n	N > Y	0.406064	0.421061	0.428395	0.707602
X0.67_339.0104m/z	Y > N	NA	0.421061	NA	0.707602
X4.91_1053.5360m/z	Y > N	NA	0.421061	NA	0.707602
X6.12_771.2047m/z	N > Y	NA	0.423184	NA	0.707602
X1.83_220.0058m/z	Y > N	0.404982	0.423185	0.428395	0.707602
X1.51_302.1356n	Y > N	0.625064	0.423185	0.514346	0.707602
X4.24_427.1304m/z	Y > N	NA	0.423185	NA	0.707602
X4.92_843.6300m/z	Y > N	NA	0.423185	NA	0.707602
X6.78_608.2074m/z	N > Y	0.102912	0.425315	0.227751	0.707602
X5.19_304.0899n	Y > N	0.314941	0.425315	0.380591	0.707602
X2.78_442.1934n	Y > N	0.486127	0.425315	0.456396	0.707602
X2.04_88.0396m/z	Y > N	0.507035	0.425315	0.465778	0.707602
X3.43_252.0540m/z	N > Y	0.51543	0.425315	0.469065	0.707602
X4.85_944.8079m/z	N > Y	0.927188	0.425315	0.597067	0.707602
X6.29_187.1082m/z	N > Y	NA	0.425315	NA	0.707602
X5.80_499.1602n	Y > N	NA	0.425315	NA	0.707602
X6.88_599.2608m/z	Y > N	0.224919	0.427452	0.330086	0.709412
X6.86_589.2481m/z	N > Y	0.309165	0.427452	0.379937	0.709412
X3.01_1016.6801m/z	N > Y	NA	0.428243	NA	0.709854
X4.92_969.5740m/z	Y > N	NA	0.429594	NA	0.711222
X0.94_239.9996m/z	Y > N	0.238857	0.430665	0.337082	0.712123
X3.00_1050.0189m/z	N > Y	NA	0.432511	NA	0.713111
X0.76_923.3437m/z	Y > N	0.869182	0.432765	0.589802	0.713111
X4.70_507.2595m/z	N > Y	0.251633	0.433898	0.344576	0.713111
X1.01_41.9966m/z	N > Y	0.46646	0.433898	0.453132	0.713111
X5.45_396.1140m/z	Y > N	0.781709	0.433898	0.568051	0.713111
X3.01_694.6667m/z	N > Y	NA	0.435551	NA	0.713196
X0.51_327.0456m/z	N > Y	NA	0.435939	NA	0.713196
X2.84_363.1282m/z	Y > N	NA	0.436053	NA	0.713196
X2.16_348.0857n	N > Y	NA	0.43606	NA	0.713196
X5.38_211.0011m/z	N > Y	NA	0.438226	NA	0.714151
X4.91_800.6495m/z	Y > N	0.229672	0.438227	0.331309	0.714151
X4.41_607.2371m/z	N > Y	0.453832	0.438227	0.447513	0.714151
X1.80_249.0854m/z	N > Y	NA	0.440401	NA	0.71436
X4.92_1052.5354m/z	Y > N	NA	0.440401	NA	0.71436
X1.00_26.0014m/z	N > Y	0.447245	0.441487	0.443476	0.71436
X6.29_411.0489m/z	N > Y	0.337334	0.442574	0.390948	0.71436
X2.46_301.0422m/z	Y > N	0.154321	0.442581	0.273176	0.71436
X1.81_264.1560n	N > Y	0.466512	0.442581	0.453132	0.71436
X1.70_165.0756m/z	N > Y	NA	0.442581	NA	0.71436
X3.05_196.0279m/z	Y > N	NA	0.442581	NA	0.71436
X6.10_333.0587m/z	Y > N	NA	0.444393	NA	0.714478
X4.90_877.6241m/z	Y > N	0.22228	0.444767	0.327946	0.714478
X1.10_177.0759m/z	N > Y	0.430988	0.444767	0.436025	0.714478
X1.42_218.1029m/z	Y > N	NA	0.444767	NA	0.714478
X6.74_997.3359m/z	Y > N	NA	0.44694	NA	0.714605
X2.86_324.1807n	N > Y	0.0574261	0.446959	0.168113	0.714605
X4.90_1045.5472m/z	Y > N	0.248982	0.446959	0.344576	0.714605
X2.39_265.9183m/z	N > Y	NA	0.446959	NA	0.714605
X3.01_193.9786m/z	N > Y	NA	0.447575	NA	0.714745
X1.89_213.0784m/z	Y > N	0.53047	0.449157	0.476078	0.716426
X5.99_245.1134m/z	N > Y	NA	0.453572	NA	0.722616
X6.78_120.0116m/z	Y > N	NA	0.455641	NA	0.722742
X1.20_371.0550m/z	N > Y	0.328522	0.455789	0.387755	0.722742
X1.98_270.1352m/z	Y > N	NA	0.455789	NA	0.722742
X0.76_740.2911n	Y > N	NA	0.455789	NA	0.722742
X3.01_694.0010m/z	N > Y	NA	0.457642	NA	0.722877
X3.10_363.1188m/z	Y > N	0.300142	0.458011	0.377113	0.722877
X1.90_273.0916m/z	Y > N	NA	0.458011	NA	0.722877
X2.76_345.0680m/z	Y > N	NA	0.458011	NA	0.722877
X4.91_884.6110m/z	Y > N	0.232585	0.46024	0.333058	0.725548
X6.59_929.2965n	N > Y	NA	0.462474	NA	0.727373
X4.91_1010.5550m/z	Y > N	NA	0.462474	NA	0.727373
X0.68_235.0528n	Y > N	0.260374	0.464716	0.352138	0.727665
X0.76_813.3520m/z	Y > N	0.329874	0.464716	0.387887	0.727665
X4.91_1137.4980m/z	Y > N	NA	0.464716	NA	0.727665
X2.52_195.0077m/z	Y > N	NA	0.466936	NA	0.727665
X1.93_437.1761m/z	Y > N	0.83768	0.466959	0.584726	0.727665
X0.76_368.2014n	Y > N	0.605257	0.466963	0.508295	0.727665
X5.19_476.0707m/z	Y > N	NA	0.466963	NA	0.727665
X5.16_278.0802n	N > Y	NA	0.466963	NA	0.727665
X3.58_225.0310m/z	Y > N	0.410774	0.469215	0.428963	0.729494
X1.42_438.2204n	Y > N	NA	0.469215	NA	0.729494
X1.15_239.9989m/z	N > Y	0.356288	0.471474	0.394932	0.729652
X6.27_730.1714m/z	N > Y	NA	0.471474	NA	0.729652
X1.74_391.1141m/z	N > Y	0.601381	0.471474	0.508107	0.729652
X6.04_632.2037m/z	N > Y	NA	0.471474	NA	0.729652
X5.29_102.0555m/z	N > Y	NA	0.472297	NA	0.729817
X0.83_201.0746m/z	Y > N	0.230513	0.473739	0.331309	0.729817
X0.75_370.1499n	Y > N	0.592345	0.473739	0.505961	0.729817
X0.51_496.0444n	N > Y	0.831309	0.473739	0.584467	0.729817
X3.40_297.1065n	Y > N	NA	0.474874	NA	0.73066
X3.01_1015.3484m/z	N > Y	NA	0.475367	NA	0.73066
X0.68_453.2301m/z	N > Y	NA	0.478286	NA	0.73265
X1.83_60.0198n	N > Y	0.292099	0.478287	0.371529	0.73265
X2.94_228.0864m/z	Y > N	0.496129	0.478287	0.459007	0.73265
X2.91_116.0139n	N > Y	NA	0.48057	NA	0.735314
X5.58_221.0913m/z	N > Y	0.862774	0.482857	0.589334	0.737148
X1.16_154.9985m/z	Y > N	0.200626	0.482858	0.315097	0.737148
X3.86_482.1532m/z	Y > N	0.465167	0.487452	0.453132	0.742487
X1.25_193.0727n	N > Y	0.33903	0.487453	0.390948	0.742487
X0.59_227.9962m/z	N > Y	NA	0.48976	NA	0.743
X3.11_258.0730m/z	N > Y	NA	0.48976	NA	0.743
X3.01_946.0084m/z	N > Y	NA	0.491818	NA	0.743
X4.14_425.1437m/z	Y > N	0.588976	0.492069	0.505299	0.743
X3.64_244.1414n	Y > N	0.794136	0.492072	0.570693	0.743
X1.81_76.0620n	N > Y	NA	0.492072	NA	0.743
X1.77_232.0281m/z	N > Y	NA	0.492072	NA	0.743
X0.45_259.0253m/z	N > Y	NA	0.493911	NA	0.743
X6.80_230.0453n	N > Y	0.685871	0.49439	0.539439	0.743
X4.90_960.5863m/z	N > Y	0.543232	0.49439	0.481783	0.743
X3.01_802.6706m/z	N > Y	NA	0.494415	NA	0.743
X0.67_425.1680m/z	Y > N	NA	0.496714	NA	0.743
X0.51_672.0738m/z	Y > N	NA	0.49833	NA	0.743
X0.54_173.9866m/z	N > Y	NA	0.499043	NA	0.743
X0.48_208.9682m/z	N > Y	NA	0.499043	NA	0.743
X4.90_1044.5486m/z	N > Y	NA	0.499043	NA	0.743
X3.00_978.6816m/z	N > Y	NA	0.500477	NA	0.743
X6.80_246.0524n	Y > N	NA	0.501267	NA	0.743
X3.26_283.1655m/z	Y > N	NA	0.501342	NA	0.743
X1.10_244.0688n	N > Y	0.487267	0.501379	0.456396	0.743
X1.87_324.0237m/z	N > Y	0.492533	0.501379	0.456766	0.743
X6.52_409.1384m/z	Y > N	NA	0.501379	NA	0.743
X0.57_401.0315n	N > Y	NA	0.503581	NA	0.743
X3.44_490.1412m/z	N > Y	NA	0.503714	NA	0.743
X5.87_302.1602m/z	N > Y	NA	0.50372	NA	0.743
X3.59_503.1288m/z	N > Y	0.425344	0.50372	0.434312	0.743
X0.52_216.9806m/z	Y > N	0.945102	0.50372	0.605455	0.743
X0.67_85.0285m/z	N > Y	NA	0.50372	NA	0.743
X0.72_318.0901n	N > Y	NA	0.50372	NA	0.743
X6.83_225.0986m/z	Y > N	NA	0.506067	NA	0.745057
X6.50_392.1671m/z	N > Y	NA	0.508309	NA	0.745057
X6.78_643.7120m/z	N > Y	NA	0.50837	NA	0.745057
X1.24_246.0843n	Y > N	NA	0.50842	NA	0.745057
X0.97_312.0464m/z	N > Y	NA	0.50842	NA	0.745057
X5.06_541.2649m/z	Y > N	NA	0.50842	NA	0.745057
X1.16_386.1712m/z	Y > N	NA	0.510778	NA	0.746071
X0.68_832.3610n	Y > N	NA	0.511633	NA	0.746071
X3.04_695.3322m/z	N > Y	NA	0.512936	NA	0.746071
X5.71_130.0504m/z	N > Y	0.213937	0.513143	0.320392	0.746071
X6.80_170.0926m/z	N > Y	NA	0.513143	NA	0.746071
X2.57_211.0811m/z	N > Y	NA	0.513143	NA	0.746071
X1.75_427.1086n	N > Y	NA	0.513143	NA	0.746071
X3.00_978.0160m/z	N > Y	NA	0.513524	NA	0.746071
X4.93_261.0298n	N > Y	NA	0.515512	NA	0.748156
X3.44_352.1944n	Y > N	0.42595	0.517888	0.434312	0.748881
X1.30_424.1352m/z	N > Y	NA	0.517888	NA	0.748881
X3.01_87.9716m/z	N > Y	NA	0.519487	NA	0.748881
X6.53_247.0930m/z	Y > N	NA	0.52016	NA	0.748881
X3.66_632.2757m/z	Y > N	0.214314	0.520259	0.320392	0.748881
X4.10_128.5160n	N > Y	0.266216	0.520269	0.354385	0.748881
X4.95_299.1245m/z	Y > N	NA	0.522126	NA	0.748881
X4.91_928.5923m/z	Y > N	0.2386	0.522656	0.337082	0.748881
X4.10_188.0346m/z	Y > N	NA	0.522656	NA	0.748881
X5.10_193.0322m/z	N > Y	NA	0.522656	NA	0.748881
X1.63_426.1006m/z	N > Y	NA	0.522656	NA	0.748881
X2.90_418.1848n	Y > N	NA	0.522656	NA	0.748881
X3.01_980.0127m/z	N > Y	NA	0.524652	NA	0.749926
X0.51_80.9643m/z	N > Y	NA	0.525048	NA	0.749926
X0.52_250.9974m/z	N > Y	0.482065	0.525048	0.456396	0.749926
X6.75_341.1461m/z	N > Y	NA	0.527361	NA	0.750972
X1.80_219.1054m/z	Y > N	0.485915	0.527446	0.456396	0.750972
X0.54_282.9917m/z	N > Y	NA	0.527446	NA	0.750972
X0.52_288.0178m/z	Y > N	0.71436	0.52985	0.542683	0.752019
X1.36_163.0557m/z	Y > N	NA	0.52985	NA	0.752019
X0.75_185.0810m/z	Y > N	NA	0.52985	NA	0.752019
X3.01_981.3440m/z	N > Y	NA	0.531805	NA	0.753855
X6.81_681.2393m/z	N > Y	NA	0.532258	NA	0.753855
X3.01_838.0053m/z	N > Y	NA	0.534339	NA	0.754118
X1.83_387.2372m/z	Y > N	NA	0.534674	NA	0.754118
X1.65_442.1406n	N > Y	NA	0.534674	NA	0.754118
X6.85_625.1861m/z	Y > N	NA	0.534674	NA	0.754118
X3.44_582.1999n	N > Y	0.381893	0.537094	0.416659	0.755955
X1.34_323.0665n	Y > N	0.465458	0.537094	0.453132	0.755955
X4.89_1120.5225m/z	N > Y	0.57255	0.541951	0.49281	0.758403
X3.05_116.0345m/z	Y > N	NA	0.544387	NA	0.758403
X5.90_117.0784n	N > Y	NA	0.544387	NA	0.758403
X1.43_176.0322n	N > Y	NA	0.544387	NA	0.758403
X1.96_325.1245m/z	N > Y	NA	0.544387	NA	0.758403
X1.87_314.1737n	N > Y	NA	0.544387	NA	0.758403
X6.89_1083.9813m/z	N > Y	NA	0.544387	NA	0.758403
X3.01_980.6789m/z	N > Y	NA	0.545223	NA	0.758403
X0.76_845.3418m/z	Y > N	NA	0.546829	NA	0.758403
X4.92_683.7172n	Y > N	0.355581	0.546829	0.394932	0.758403
X1.55_395.0952m/z	Y > N	0.688931	0.546829	0.539439	0.758403
X0.84_131.0342m/z	Y > N	0.837682	0.546829	0.584726	0.758403
X0.71_155.0311n	N > Y	NA	0.546829	NA	0.758403
X3.59_496.1635n	N > Y	NA	0.546829	NA	0.758403
X0.70_831.2150m/z	N > Y	NA	0.548908	NA	0.758403
X3.98_252.0730m/z	Y > N	0.204562	0.549277	0.315951	0.758403
X1.92_232.0570m/z	Y > N	0.501678	0.549277	0.461946	0.758403
X3.65_646.3093m/z	Y > N	NA	0.551289	NA	0.758403
X0.47_158.9239m/z	Y > N	NA	0.551648	NA	0.758403
X1.94_283.2634m/z	Y > N	NA	0.551727	NA	0.758403
X0.67_130.0259n	N > Y	NA	0.55173	NA	0.758403
X1.77_236.0925m/z	N > Y	NA	0.55173	NA	0.758403
X0.51_326.9481m/z	N > Y	NA	0.55173	NA	0.758403
X0.76_693.2318m/z	N > Y	NA	0.554188	NA	0.758698
X3.40_363.0807m/z	N > Y	0.645332	0.554188	0.522121	0.758698
X1.32_143.0053m/z	Y > N	NA	0.554188	NA	0.758698
X5.76_147.0324m/z	N > Y	NA	0.554188	NA	0.758698
X3.65_399.1164m/z	N > Y	NA	0.556652	NA	0.760066
X6.01_730.1807m/z	N > Y	NA	0.559115	NA	0.760066
X0.57_423.1476m/z	N > Y	0.268649	0.55912	0.354707	0.760066
X1.01_70.0156n	Y > N	0.546595	0.55912	0.481783	0.760066
X3.34_270.1527m/z	Y > N	0.549107	0.55912	0.481783	0.760066
X3.83_286.1007n	N > Y	NA	0.55912	NA	0.760066
X3.44_465.1197m/z	N > Y	NA	0.55912	NA	0.760066
X5.60_355.0873m/z	N > Y	NA	0.561594	NA	0.762074
X0.78_148.0398m/z	N > Y	NA	0.563555	NA	0.762074
X1.16_614.2139m/z	Y > N	NA	0.563972	NA	0.762074
X3.60_270.1571n	Y > N	0.470792	0.564074	0.455021	0.762074
X5.07_215.1029m/z	Y > N	0.488619	0.564074	0.456396	0.762074
X0.93_359.1704m/z	N > Y	NA	0.56459	NA	0.762074
X3.59_426.1600n	Y > N	0.438443	0.566559	0.43833	0.762074
X2.26_106.9803m/z	N > Y	NA	0.566559	NA	0.762074
X3.01_982.0098m/z	N > Y	NA	0.568136	NA	0.762074
X5.40_245.0424m/z	Y > N	NA	0.569046	NA	0.762074
X2.10_184.9753m/z	N > Y	0.516847	0.569049	0.469084	0.762074
X0.76_645.2171m/z	Y > N	0.553434	0.569049	0.483324	0.762074
X1.95_486.2064n	Y > N	0.560529	0.569049	0.486249	0.762074
X0.57_525.0362m/z	Y > N	0.923151	0.569049	0.596297	0.762074
X1.80_134.0476n	Y > N	NA	0.569049	NA	0.762074
X3.01_838.6713m/z	Y > N	NA	0.571483	NA	0.763903
X0.52_329.0628m/z	Y > N	NA	0.571544	NA	0.763903
X0.84_334.9376m/z	N > Y	NA	0.574039	NA	0.764977
X4.91_886.6096m/z	Y > N	0.312144	0.574044	0.379937	0.764977
X5.07_382.1051m/z	Y > N	NA	0.574044	NA	0.764977
X6.80_454.1938m/z	Y > N	0.343194	0.57655	0.394211	0.766052
X0.79_257.1384m/z	N > Y	0.428442	0.57655	0.435713	0.766052
X3.52_319.0523m/z	N > Y	NA	0.57655	NA	0.766052
X3.01_1050.6845m/z	N > Y	NA	0.578838	NA	0.766376
X5.56_220.0651m/z	Y > N	0.462223	0.579061	0.453132	0.766376
X1.07_147.0657m/z	Y > N	NA	0.579061	NA	0.766376
X2.48_322.1644n	Y > N	NA	0.579061	NA	0.766376
X3.00_1016.0139m/z	N > Y	NA	0.579955	NA	0.766492
X1.80_280.0594n	Y > N	NA	0.581577	NA	0.766492
X5.09_343.1227m/z	Y > N	NA	0.581577	NA	0.766492
X4.18_342.1153n	N > Y	NA	0.581577	NA	0.766492
X4.88_291.0981m/z	N > Y	NA	0.581981	NA	0.766492
X6.84_286.1513m/z	N > Y	NA	0.582834	NA	0.766868
X1.80_417.1577m/z	Y > N	NA	0.584097	NA	0.767784
X3.01_1104.0213m/z	N > Y	NA	0.584738	NA	0.76788
X4.52_537.2341m/z	N > Y	0.311625	0.586623	0.379937	0.768862
X2.95_293.0676m/z	N > Y	NA	0.586623	NA	0.768862
X1.60_438.1145m/z	Y > N	NA	0.588895	NA	0.769942
X0.77_376.1408n	Y > N	0.108481	0.589154	0.232161	0.769942
X2.94_197.0666m/z	N > Y	0.640472	0.589154	0.520801	0.769942
X3.01_733.0063n	N > Y	NA	0.59024	NA	0.770616
X4.91_464.8040m/z	Y > N	0.250981	0.591691	0.344576	0.770965
X3.75_528.2622m/z	N > Y	0.355183	0.591691	0.394932	0.770965
X1.77_342.0923n	Y > N	0.690456	0.594232	0.539439	0.770965
X1.07_187.0600m/z	N > Y	NA	0.594232	NA	0.770965
X3.64_383.1184m/z	Y > N	NA	0.594232	NA	0.770965
X3.04_784.3277m/z	Y > N	NA	0.594232	NA	0.770965
X3.01_767.3343m/z	N > Y	NA	0.594894	NA	0.770965
X6.15_339.0322m/z	N > Y	NA	0.596777	NA	0.770965
X4.81_410.1026n	N > Y	NA	0.596777	NA	0.770965
X4.91_802.6481m/z	Y > N	0.535447	0.596778	0.477883	0.770965
X2.83_230.1025m/z	N > Y	NA	0.596778	NA	0.770965
X1.82_41.9966m/z	N > Y	NA	0.599328	NA	0.772785
X2.93_479.1260m/z	N > Y	NA	0.599329	NA	0.772785
X4.18_342.1338n	N > Y	NA	0.601885	NA	0.775341
X0.76_157.0864m/z	Y > N	0.31158	0.604445	0.379937	0.77716
X1.77_300.1807m/z	N > Y	0.672351	0.604445	0.532277	0.77716
X3.01_283.9860m/z	Y > N	NA	0.607011	NA	0.778239
X2.75_276.1098n	N > Y	NA	0.607011	NA	0.778239
X2.27_409.0664m/z	Y > N	NA	0.607011	NA	0.778239
X1.84_384.1464m/z	Y > N	NA	0.609582	NA	0.780795
X1.50_156.0659m/z	N > Y	0.836821	0.610869	0.584726	0.781703
X5.34_574.1988m/z	Y > N	NA	0.612157	NA	0.782213
X3.01_944.0120m/z	N > Y	NA	0.614447	NA	0.782213
X5.46_256.0932m/z	N > Y	NA	0.614732	NA	0.782213
X2.51_143.0449m/z	N > Y	0.417922	0.614737	0.432311	0.782213
X0.57_524.0289n	N > Y	0.605487	0.614737	0.508295	0.782213
X0.44_316.7383m/z	Y > N	0.885465	0.614737	0.591575	0.782213
X4.03_481.2436m/z	N > Y	0.533761	0.617322	0.477883	0.784027
X3.14_268.0128m/z	Y > N	NA	0.617322	NA	0.784027
X1.83_172.0703n	N > Y	0.960961	0.619912	0.610594	0.786578
X5.02_152.0822m/z	Y > N	NA	0.624773	NA	0.788684
X1.16_222.1129m/z	Y > N	0.214103	0.625106	0.320392	0.788684
X3.05_265.0889m/z	Y > N	0.901606	0.625106	0.592408	0.788684
X1.77_325.1246m/z	N > Y	NA	0.625106	NA	0.788684
X0.76_631.2280m/z	Y > N	NA	0.626398	NA	0.788684
X0.51_291.9583m/z	Y > N	NA	0.627619	NA	0.788684
X1.82_238.0736m/z	Y > N	NA	0.627709	NA	0.788684
X2.87_202.9975m/z	N > Y	NA	0.627709	NA	0.788684
X4.91_300.8788m/z	N > Y	NA	0.627709	NA	0.788684
X1.96_356.1497n	Y > N	NA	0.627709	NA	0.788684
X4.77_388.1169m/z	N > Y	NA	0.62829	NA	0.788684
X6.07_736.2512m/z	N > Y	NA	0.630313	NA	0.788684
X3.95_431.1902m/z	Y > N	0.255894	0.630318	0.348498	0.788684
X6.85_260.1247m/z	N > Y	0.702987	0.630318	0.539853	0.788684
X1.43_488.0572m/z	Y > N	NA	0.630318	NA	0.788684
X4.92_888.6093m/z	Y > N	0.349118	0.632931	0.394211	0.789387
X0.44_254.9810m/z	N > Y	NA	0.632931	NA	0.789387
X1.77_298.1640m/z	Y > N	NA	0.632931	NA	0.789387
X4.92_632.7269m/z	Y > N	0.281521	0.635549	0.365935	0.789387
X1.35_239.0231m/z	N > Y	0.406316	0.635549	0.428395	0.789387
X6.47_201.0875m/z	Y > N	0.825855	0.635549	0.584439	0.789387
X1.40_231.0862m/z	N > Y	NA	0.635549	NA	0.789387
X3.19_279.0732n	N > Y	NA	0.635549	NA	0.789387
X4.81_523.0887m/z	N > Y	NA	0.637186	NA	0.789743
X3.70_523.2544m/z	N > Y	NA	0.638142	NA	0.789743
X0.59_286.9792n	N > Y	NA	0.638166	NA	0.789743
X3.31_236.0780m/z	N > Y	0.491359	0.638171	0.456764	0.789743
X6.07_752.2458m/z	Y > N	NA	0.639483	NA	0.790102
X4.90_1129.5090m/z	Y > N	0.394847	0.640798	0.424841	0.790102
X1.34_238.9816n	N > Y	0.418916	0.640798	0.432311	0.790102
X0.68_665.1577m/z	Y > N	NA	0.640798	NA	0.790102
X6.78_631.2145m/z	N > Y	NA	0.64211	NA	0.790439
X0.68_750.1900m/z	N > Y	NA	0.64224	NA	0.790439
X0.53_386.1105n	Y > N	0.226272	0.643426	0.330086	0.79118
X1.80_292.0286n	N > Y	0.827496	0.646065	0.584439	0.793538
X3.04_874.0068m/z	N > Y	NA	0.646518	NA	0.793538
X1.39_170.0815m/z	Y > N	NA	0.650026	NA	0.797121
X3.05_304.1187m/z	Y > N	NA	0.650936	NA	0.797288
X0.77_357.0709m/z	N > Y	NA	0.651341	NA	0.797288
X0.76_145.0866m/z	Y > N	NA	0.653985	NA	0.798373
X6.80_202.1422n	Y > N	0.521783	0.653998	0.471542	0.798373
X1.21_200.0196m/z	Y > N	0.739694	0.653998	0.551936	0.798373
X3.01_944.6783m/z	N > Y	NA	0.655167	NA	0.798729
X0.54_355.0595m/z	N > Y	0.325035	0.656652	0.384806	0.798729
X1.48_158.0814m/z	N > Y	0.555414	0.656652	0.483968	0.798729
X4.89_952.5987m/z	Y > N	0.828607	0.656652	0.584439	0.798729
X4.40_539.2494m/z	N > Y	0.888681	0.659309	0.591608	0.801241
X4.92_803.6519m/z	Y > N	NA	0.664638	NA	0.806991
X5.59_738.2667m/z	N > Y	NA	0.666188	NA	0.808148
X3.68_514.2833m/z	N > Y	0.78107	0.667308	0.568051	0.808782
X0.54_230.9965m/z	N > Y	0.599292	0.669983	0.508107	0.810571
X2.80_220.0812m/z	N > Y	NA	0.669983	NA	0.810571
X3.01_836.6743m/z	N > Y	NA	0.672409	NA	0.812359
X5.16_488.1734n	Y > N	NA	0.672662	NA	0.812359
X6.36_164.0378m/z	Y > N	NA	0.675309	NA	0.814145
X5.25_503.1612m/z	Y > N	NA	0.675345	NA	0.814145
X6.68_256.1297m/z	N > Y	0.536162	0.678032	0.477883	0.815747
X5.91_193.0727n	N > Y	NA	0.678032	NA	0.815747
X3.12_422.1083m/z	Y > N	NA	0.680719	NA	0.815747
X1.80_69.0083m/z	N > Y	0.976041	0.680724	0.617031	0.815747
X4.88_869.6383m/z	N > Y	0.917249	0.680724	0.594456	0.815747
X1.56_207.0615m/z	Y > N	NA	0.680724	NA	0.815747
X6.76_173.1038m/z	N > Y	0.267602	0.683419	0.354527	0.815747
X5.16_596.1601n	N > Y	NA	0.683419	NA	0.815747
X0.54_152.9856m/z	N > Y	0.620345	0.686119	0.514346	0.815747
X6.52_358.0730n	Y > N	NA	0.686119	NA	0.815747
X4.01_440.1674n	Y > N	NA	0.686119	NA	0.815747
X1.84_130.0872m/z	N > Y	NA	0.688818	NA	0.815747
X1.90_277.1282m/z	N > Y	NA	0.688822	NA	0.815747
X4.02_509.2749m/z	Y > N	NA	0.688822	NA	0.815747
X4.84_330.9626m/z	N > Y	NA	0.691156	NA	0.815747
X3.01_979.3469m/z	N > Y	NA	0.691522	NA	0.815747
X2.60_253.0942n	N > Y	0.394528	0.69153	0.424841	0.815747
X6.69_873.3465m/z	Y > N	0.552065	0.69153	0.483212	0.815747
X3.60_363.1641m/z	Y > N	NA	0.69153	NA	0.815747
X3.01_785.0024m/z	N > Y	NA	0.694071	NA	0.815747
X5.94_293.1133m/z	Y > N	NA	0.694165	NA	0.815747
X0.76_587.2023m/z	N > Y	0.843703	0.69424	0.586825	0.815747
X2.84_385.1497m/z	N > Y	0.995229	0.694241	0.620208	0.815747
X3.01_195.9755m/z	N > Y	NA	0.694241	NA	0.815747
X0.45_178.9649m/z	N > Y	0.892632	0.695598	0.591608	0.815747
X0.51_504.9676m/z	Y > N	NA	0.696229	NA	0.815747
X1.84_288.1304m/z	Y > N	0.998384	0.696952	0.620208	0.815747
X6.63_418.1823m/z	Y > N	NA	0.699672	NA	0.815747
X4.23_558.9884m/z	N > Y	0.808034	0.699675	0.577484	0.815747
X3.60_404.1059m/z	N > Y	0.497525	0.699676	0.459208	0.815747
X1.11_59.0125m/z	N > Y	NA	0.699676	NA	0.815747
X3.61_124.0390n	N > Y	NA	0.699676	NA	0.815747
X1.49_416.0797m/z	N > Y	NA	0.699676	NA	0.815747
X4.91_1054.5338m/z	Y > N	NA	0.699676	NA	0.815747
X0.58_492.0262m/z	Y > N	0.859125	0.701036	0.589334	0.815747
X6.52_450.1721m/z	Y > N	NA	0.702354	NA	0.815747
X4.64_233.1037m/z	N > Y	NA	0.702398	NA	0.815747
X4.91_548.7655m/z	Y > N	0.334602	0.702399	0.389037	0.815747
X6.31_264.1084m/z	Y > N	0.405765	0.702399	0.428395	0.815747
X3.01_462.9887m/z	N > Y	NA	0.703755	NA	0.815747
X6.30_788.2137m/z	N > Y	NA	0.705124	NA	0.815747
X6.81_541.2263m/z	N > Y	NA	0.705125	NA	0.815747
X0.67_599.1798m/z	Y > N	0.739044	0.705126	0.551936	0.815747
X0.87_178.0138m/z	Y > N	NA	0.705126	NA	0.815747
X6.13_290.0703m/z	N > Y	NA	0.705126	NA	0.815747
X1.84_354.1398m/z	Y > N	NA	0.705126	NA	0.815747
X5.12_317.0985m/z	Y > N	NA	0.706483	NA	0.815747
X4.25_288.9747m/z	Y > N	0.525571	0.707856	0.473865	0.815747
X4.92_468.8014m/z	N > Y	0.684897	0.707856	0.539439	0.815747
X2.69_78.0140n	Y > N	NA	0.707856	NA	0.815747
X4.84_868.8352m/z	N > Y	0.573153	0.710584	0.49281	0.815747
X3.88_146.0682n	N > Y	0.611016	0.710591	0.510725	0.815747
X1.23_287.1488m/z	N > Y	0.881952	0.710591	0.591575	0.815747
X1.94_265.1193m/z	N > Y	NA	0.710591	NA	0.815747
X5.16_533.1718m/z	N > Y	NA	0.710591	NA	0.815747
X5.80_229.0110m/z	N > Y	NA	0.713327	NA	0.815747
X0.90_73.0285m/z	Y > N	0.707392	0.713329	0.540253	0.815747
X0.85_114.0673n	Y > N	0.791579	0.713329	0.570617	0.815747
X0.63_188.0028m/z	N > Y	NA	0.713329	NA	0.815747
X3.01_783.6712m/z	N > Y	NA	0.71461	NA	0.815747
X0.76_461.1821m/z	N > Y	0.488166	0.716071	0.456396	0.815747
X0.54_310.9529m/z	N > Y	0.544973	0.716071	0.481783	0.815747
X0.44_190.0010n	Y > N	NA	0.716071	NA	0.815747
X3.82_339.0618m/z	Y > N	NA	0.717436	NA	0.815747
X5.60_608.2029m/z	N > Y	NA	0.71837	NA	0.815747
X0.84_117.0551m/z	Y > N	NA	0.718816	NA	0.815747
X1.43_24.0431n	N > Y	NA	0.72019	NA	0.815747
X4.36_471.0750m/z	Y > N	NA	0.721123	NA	0.815747
X2.92_175.0474n	N > Y	NA	0.721566	NA	0.815747
X1.92_188.0922m/z	N > Y	NA	0.721566	NA	0.815747
X3.06_276.0551m/z	Y > N	NA	0.721566	NA	0.815747
X5.64_545.1951n	N > Y	0.872447	0.722935	0.589961	0.815747
X3.65_164.0570m/z	N > Y	0.725063	0.722941	0.54731	0.815747
X0.63_198.9911m/z	N > Y	0.490292	0.724318	0.456764	0.815747
X6.13_203.0667m/z	N > Y	0.558923	0.724318	0.485939	0.815747
X0.90_118.0258n	Y > N	0.627252	0.724318	0.514346	0.815747
X1.30_99.0188m/z	Y > N	0.880192	0.724318	0.591575	0.815747
X6.93_624.2690m/z	N > Y	NA	0.724318	NA	0.815747
X4.90_835.6432m/z	N > Y	NA	0.724318	NA	0.815747
X1.49_154.9650m/z	Y > N	NA	0.729835	NA	0.818645
X3.59_342.1160n	Y > N	NA	0.729835	NA	0.818645
X6.84_448.2284n	N > Y	NA	0.729835	NA	0.818645
X5.71_262.1157n	Y > N	NA	0.732494	NA	0.818645
X3.74_446.2099m/z	N > Y	NA	0.732594	NA	0.818645
X1.88_176.0553m/z	N > Y	0.650042	0.732598	0.522121	0.818645
X3.44_459.1520m/z	N > Y	NA	0.732598	NA	0.818645
X4.95_435.1402m/z	N > Y	NA	0.733093	NA	0.818645
X3.36_256.0932m/z	N > Y	NA	0.735281	NA	0.818645
X0.72_698.1583n	N > Y	0.292344	0.735365	0.371529	0.818645
X1.94_221.1143m/z	N > Y	NA	0.735365	NA	0.818645
X3.12_241.1152n	Y > N	NA	0.735365	NA	0.818645
X5.10_271.0928m/z	Y > N	NA	0.735365	NA	0.818645
X0.87_293.0540m/z	Y > N	NA	0.735365	NA	0.818645
X0.76_909.3073m/z	N > Y	0.628986	0.736743	0.514684	0.819505
X0.57_337.0485m/z	N > Y	NA	0.738047	NA	0.820281
X4.83_1064.8086m/z	Y > N	NA	0.740905	NA	0.821926
X0.75_222.7642m/z	Y > N	0.339257	0.743686	0.390948	0.821926
X3.58_320.1131m/z	Y > N	0.623582	0.743686	0.514346	0.821926
X2.78_247.0154m/z	N > Y	0.704096	0.743686	0.539853	0.821926
X0.54_239.9965m/z	Y > N	NA	0.743686	NA	0.821926
X1.21_675.2787m/z	Y > N	NA	0.744904	NA	0.821926
X4.92_335.8444n	Y > N	0.350186	0.746466	0.394211	0.821926
X3.64_238.0383m/z	Y > N	0.74504	0.746466	0.553803	0.821926
X5.83_243.1341m/z	N > Y	0.992279	0.746466	0.620208	0.821926
X3.52_190.0712m/z	Y > N	NA	0.746466	NA	0.821926
X1.41_209.0659m/z	Y > N	NA	0.746466	NA	0.821926
X5.69_470.1512m/z	N > Y	NA	0.74925	NA	0.821926
X3.53_359.1327m/z	Y > N	0.781323	0.74925	0.568051	0.821926
X2.60_188.0922m/z	N > Y	0.96508	0.74925	0.612212	0.821926
X0.75_115.0088m/z	Y > N	NA	0.74925	NA	0.821926
X5.11_225.0874m/z	Y > N	NA	0.74925	NA	0.821926
X3.64_485.1525n	N > Y	NA	0.752035	NA	0.823647
X1.02_101.0470n	N > Y	0.991808	0.752037	0.620208	0.823647
X1.91_204.0850m/z	N > Y	0.801719	0.754827	0.574024	0.8247
X1.10_366.0782n	Y > N	0.832983	0.754827	0.584588	0.8247
X6.63_341.0835m/z	Y > N	NA	0.754827	NA	0.8247
X6.08_788.2220m/z	N > Y	NA	0.756184	NA	0.825516
X3.65_349.1491m/z	N > Y	0.855432	0.757615	0.589334	0.825592
X0.68_373.9770n	N > Y	NA	0.760408	NA	0.825592
X0.67_41.0380m/z	N > Y	NA	0.760414	NA	0.825592
X6.76_615.2275m/z	N > Y	NA	0.760416	NA	0.825592
X1.00_56.0187n	N > Y	0.848114	0.760417	0.588315	0.825592
X1.38_397.1583m/z	Y > N	NA	0.760417	NA	0.825592
X0.75_863.2865m/z	Y > N	NA	0.761803	NA	0.825592
X0.49_107.0496m/z	N > Y	0.902897	0.761815	0.592408	0.825592
X4.94_449.2021m/z	Y > N	NA	0.762787	NA	0.825592
X0.72_703.1973m/z	N > Y	0.706414	0.763217	0.540253	0.825592
X5.17_173.1280n	N > Y	0.651617	0.76602	0.522121	0.825592
X1.43_113.0243m/z	N > Y	0.78994	0.76602	0.570617	0.825592
X6.64_326.0873n	N > Y	0.792045	0.76602	0.570617	0.825592
X1.40_171.0906n	Y > N	0.86746	0.76602	0.58966	0.825592
X1.04_243.0171m/z	Y > N	NA	0.76602	NA	0.825592
X3.85_264.1101n	N > Y	NA	0.76602	NA	0.825592
X4.84_970.8167m/z	N > Y	0.863954	0.768806	0.589334	0.825722
X4.90_1003.5660m/z	Y > N	0.87579	0.768826	0.591196	0.825722
X0.57_220.9779m/z	N > Y	NA	0.768826	NA	0.825722
X5.75_316.1761m/z	N > Y	NA	0.768826	NA	0.825722
X0.72_419.0215m/z	N > Y	NA	0.770177	NA	0.825722
X5.56_201.1123m/z	Y > N	NA	0.771633	NA	0.825722
X1.99_202.0715m/z	N > Y	0.292728	0.771635	0.371529	0.825722
X1.85_116.0709m/z	N > Y	0.698278	0.771635	0.539439	0.825722
X4.91_801.6520m/z	Y > N	NA	0.771635	NA	0.825722
X3.77_300.1770n	N > Y	0.546955	0.774447	0.481783	0.82626
X1.91_407.1194m/z	Y > N	NA	0.774447	NA	0.82626
X5.13_245.1135m/z	N > Y	NA	0.777174	NA	0.82626
X1.22_84.0080m/z	Y > N	NA	0.777243	NA	0.82626
X5.12_219.0766m/z	Y > N	0.270229	0.777262	0.355477	0.82626
X0.71_229.0019m/z	Y > N	0.90257	0.777262	0.592408	0.82626
X4.84_834.8412m/z	N > Y	0.510686	0.780074	0.467502	0.82626
X6.78_376.0945m/z	N > Y	NA	0.780079	NA	0.82626
X3.39_326.1196n	N > Y	0.600875	0.780079	0.508107	0.82626
X2.92_131.0576n	N > Y	NA	0.780079	NA	0.82626
X1.83_102.0310n	Y > N	NA	0.780079	NA	0.82626
X1.52_151.0253m/z	N > Y	NA	0.780079	NA	0.82626
X3.44_428.1526n	N > Y	NA	0.780079	NA	0.82626
X0.51_123.0447m/z	Y > N	0.455886	0.7829	0.448402	0.827304
X3.70_187.0863n	N > Y	NA	0.7829	NA	0.827304
X2.65_439.1953m/z	Y > N	NA	0.7829	NA	0.827304
X3.05_361.1483m/z	Y > N	0.721353	0.785724	0.545566	0.828347
X1.95_389.2522m/z	N > Y	0.779006	0.785724	0.568051	0.828347
X3.15_263.0459n	N > Y	NA	0.785724	NA	0.828347
X1.01_127.0755m/z	N > Y	0.992935	0.78855	0.620208	0.830679
X0.60_499.0115m/z	Y > N	NA	0.789952	NA	0.83107
X6.07_690.2461m/z	Y > N	NA	0.790649	NA	0.83107
X3.01_783.0051m/z	N > Y	NA	0.791153	NA	0.83107
X5.38_130.0504m/z	Y > N	0.271057	0.791379	0.355477	0.83107
X4.99_378.1033m/z	Y > N	NA	0.794211	NA	0.831854
X4.91_569.7819n	Y > N	0.396103	0.794211	0.42502	0.831854
X0.76_243.0171m/z	N > Y	0.813448	0.794211	0.580289	0.831854
X6.01_850.1397m/z	Y > N	NA	0.795446	NA	0.831854
X0.70_312.9972m/z	N > Y	NA	0.795627	NA	0.831854
X4.83_997.3228m/z	Y > N	NA	0.797029	NA	0.831854
X0.76_687.2072m/z	N > Y	0.824063	0.797046	0.584439	0.831854
X2.95_327.0714m/z	N > Y	NA	0.797046	NA	0.831854
X6.14_384.0978m/z	N > Y	NA	0.799832	NA	0.833529
X4.91_552.7627m/z	Y > N	0.919905	0.799883	0.595187	0.833529
X2.84_384.0612m/z	Y > N	0.616975	0.802723	0.514346	0.833919
X3.54_134.0467m/z	N > Y	NA	0.802723	NA	0.833919
X3.86_326.1137n	N > Y	0.605517	0.802723	0.508295	0.833919
X5.80_344.1092m/z	Y > N	NA	0.802723	NA	0.833919
X4.57_442.2791n	N > Y	NA	0.804081	NA	0.834062
X1.54_421.1816m/z	Y > N	NA	0.805558	NA	0.834062
X0.51_460.0012m/z	N > Y	NA	0.805565	NA	0.834062
X5.12_668.2386m/z	Y > N	NA	0.808335	NA	0.834062
X2.18_359.0398m/z	Y > N	0.484478	0.808411	0.456396	0.834062
X0.60_270.0066m/z	Y > N	0.689965	0.808411	0.539439	0.834062
X0.47_221.0013n	N > Y	0.821875	0.808411	0.584439	0.834062
X6.81_307.1504m/z	Y > N	NA	0.808411	NA	0.834062
X3.96_374.1161m/z	Y > N	NA	0.808411	NA	0.834062
X1.24_22.0126n	Y > N	NA	0.811258	NA	0.835725
X1.33_178.0502m/z	Y > N	NA	0.811258	NA	0.835725
X1.20_673.2637m/z	N > Y	NA	0.816946	NA	0.8383
X3.65_367.1480n	N > Y	0.599269	0.816961	0.508107	0.8383
X0.83_41.0021n	N > Y	NA	0.816961	NA	0.8383
X5.35_557.2601m/z	Y > N	NA	0.816961	NA	0.8383
X4.92_844.6311m/z	Y > N	NA	0.816961	NA	0.8383
X1.81_331.1732m/z	Y > N	0.527191	0.819816	0.474228	0.8383
X3.01_246.0733m/z	Y > N	0.637128	0.819816	0.519166	0.8383
X0.83_264.1562n	Y > N	0.662461	0.819816	0.526589	0.8383
X3.24_210.0436m/z	Y > N	0.894072	0.819816	0.591608	0.8383
X0.76_835.3046m/z	Y > N	NA	0.822638	NA	0.8383
X1.01_190.0827n	N > Y	0.65416	0.822674	0.522121	0.8383
X3.28_299.0974m/z	Y > N	NA	0.822674	NA	0.8383
X1.35_358.1130m/z	Y > N	NA	0.822674	NA	0.8383
X1.89_432.1501m/z	Y > N	NA	0.822674	NA	0.8383
X5.83_616.2094m/z	N > Y	NA	0.825507	NA	0.8383
X6.82_777.2698m/z	Y > N	NA	0.825533	NA	0.8383
X1.81_263.1497m/z	N > Y	0.83973	0.825534	0.585106	0.8383
X0.78_159.0655m/z	Y > N	0.894628	0.825534	0.591608	0.8383
X3.64_481.2437m/z	N > Y	NA	0.825534	NA	0.8383
X0.50_426.0193n	Y > N	NA	0.828381	NA	0.839076
X3.57_356.0892m/z	Y > N	NA	0.828396	NA	0.839076
X4.83_1132.7962m/z	Y > N	NA	0.829827	NA	0.839076
X6.04_253.0492m/z	Y > N	NA	0.831254	NA	0.839076
X0.72_847.2722m/z	N > Y	NA	0.83126	NA	0.839076
X3.21_252.0534m/z	Y > N	0.729556	0.83126	0.549338	0.839076
X4.90_1087.5276m/z	N > Y	0.913029	0.83126	0.594456	0.839076
X6.80_180.1105n	Y > N	NA	0.83126	NA	0.839076
X4.20_302.1139m/z	Y > N	0.437644	0.834127	0.43833	0.839463
X0.72_230.1486n	N > Y	0.86016	0.834127	0.589334	0.839463
X2.92_88.0395m/z	N > Y	NA	0.834127	NA	0.839463
X0.49_203.0012m/z	N > Y	NA	0.834127	NA	0.839463
X6.53_837.3081n	Y > N	NA	0.835508	NA	0.840228
X6.82_787.2720m/z	Y > N	0.907249	0.839867	0.593905	0.842107
X1.05_269.1385m/z	Y > N	NA	0.839867	NA	0.842107
X0.77_285.1684m/z	N > Y	NA	0.839867	NA	0.842107
X5.26_549.1669m/z	Y > N	NA	0.839867	NA	0.842107
X0.77_274.1441n	Y > N	0.941131	0.844177	0.603905	0.84474
X1.80_190.0444m/z	N > Y	0.598836	0.845615	0.508107	0.84474
X0.54_247.0272m/z	Y > N	0.883861	0.845615	0.591575	0.84474
X1.33_134.0605m/z	Y > N	NA	0.845615	NA	0.84474
X0.54_236.9710m/z	N > Y	NA	0.845615	NA	0.84474
X0.51_655.0471m/z	Y > N	NA	0.847005	NA	0.844929
X6.82_826.2782m/z	Y > N	NA	0.847053	NA	0.844929
X4.92_549.7692m/z	Y > N	0.420657	0.848492	0.432311	0.84574
X4.83_1030.8150m/z	Y > N	NA	0.849931	NA	0.846116
X0.83_358.9544m/z	N > Y	0.887588	0.851371	0.591608	0.846116
X1.36_261.1331m/z	Y > N	0.776058	0.851372	0.568051	0.846116
X4.92_130.9575m/z	Y > N	0.850688	0.851372	0.58853	0.846116
X3.94_460.2698m/z	N > Y	NA	0.853831	NA	0.847734
X3.00_356.9830m/z	Y > N	NA	0.854253	NA	0.847734
X1.22_125.0239m/z	N > Y	0.698896	0.857136	0.539439	0.849349
X0.46_126.9043m/z	Y > N	NA	0.857136	NA	0.849349
X3.05_152.0016m/z	Y > N	NA	0.858562	NA	0.849718
X3.05_614.2632m/z	Y > N	NA	0.859976	NA	0.849718
X5.75_278.1258n	Y > N	NA	0.860022	NA	0.849718
X1.85_287.1261m/z	N > Y	NA	0.860022	NA	0.849718
X0.72_107.0497m/z	N > Y	NA	0.861465	NA	0.850333
X4.89_961.5854m/z	Y > N	0.48832	0.862909	0.456396	0.850333
X0.45_204.9810m/z	Y > N	NA	0.862909	NA	0.850333
X4.84_1012.7960m/z	Y > N	0.649374	0.865796	0.522121	0.850333
X3.05_446.0966m/z	N > Y	0.91698	0.865798	0.594456	0.850333
X4.18_161.0450m/z	N > Y	NA	0.865798	NA	0.850333
X0.97_259.0120m/z	N > Y	NA	0.865798	NA	0.850333
X0.53_556.0948m/z	Y > N	NA	0.865862	NA	0.850333
X1.42_281.0982m/z	Y > N	0.182246	0.868688	0.298255	0.850333
X3.71_255.1343m/z	Y > N	0.951582	0.868688	0.607608	0.850333
X4.98_382.1040m/z	N > Y	NA	0.868688	NA	0.850333
X0.48_309.0414m/z	N > Y	NA	0.870092	NA	0.850333
X0.58_490.0117m/z	Y > N	NA	0.870436	NA	0.850333
X0.49_400.0258m/z	Y > N	NA	0.871207	NA	0.850333
X1.10_179.0205m/z	N > Y	0.165502	0.871581	0.282764	0.850333
X5.98_288.1447m/z	Y > N	0.187548	0.871581	0.304599	0.850333
X0.77_388.2437n	Y > N	0.714754	0.871581	0.542683	0.850333
X3.27_532.2007m/z	Y > N	NA	0.872907	NA	0.850333
X4.92_633.7307m/z	Y > N	0.697657	0.874475	0.539439	0.850333
X2.65_485.1656m/z	N > Y	0.903442	0.874475	0.592408	0.850333
X0.83_181.0001m/z	Y > N	0.953965	0.874475	0.608132	0.850333
X5.07_252.0586n	Y > N	NA	0.874475	NA	0.850333
X4.83_1098.8023m/z	Y > N	NA	0.877369	NA	0.851313
X1.80_152.0694n	Y > N	0.311227	0.877371	0.379937	0.851313
X1.93_238.1074m/z	N > Y	0.718923	0.877371	0.544786	0.851313
X3.32_448.3063m/z	Y > N	NA	0.879754	NA	0.852414
X6.78_708.2439n	N > Y	0.792565	0.880268	0.570617	0.852414
X0.78_116.0831n	Y > N	NA	0.883167	NA	0.852414
X0.85_157.0498m/z	N > Y	NA	0.883167	NA	0.852414
X0.77_332.0668n	N > Y	NA	0.883167	NA	0.852414
X0.84_511.9769n	N > Y	NA	0.883167	NA	0.852414
X1.41_435.1976m/z	Y > N	NA	0.886068	NA	0.852414
X3.54_602.2276m/z	N > Y	0.981665	0.886068	0.618703	0.852414
X6.39_187.1081m/z	Y > N	NA	0.886068	NA	0.852414
X0.57_280.9964m/z	N > Y	NA	0.886068	NA	0.852414
X4.07_312.0855n	N > Y	NA	0.886068	NA	0.852414
X1.96_446.1119m/z	Y > N	NA	0.886068	NA	0.852414
X0.51_132.0447m/z	Y > N	NA	0.887379	NA	0.853069
X0.50_79.9561m/z	Y > N	0.912077	0.88897	0.594456	0.853991
X4.84_800.8474m/z	N > Y	0.626165	0.891869	0.514346	0.854112
X1.25_233.1004m/z	Y > N	0.829769	0.891874	0.584439	0.854112
X3.86_303.0622m/z	N > Y	NA	0.891874	NA	0.854112
X4.84_936.8224m/z	N > Y	0.440018	0.894772	0.43833	0.854112
X4.83_928.8335m/z	Y > N	0.347321	0.894779	0.394211	0.854112
X1.80_104.0560n	N > Y	NA	0.894779	NA	0.854112
X0.82_172.0485n	Y > N	NA	0.894779	NA	0.854112
X0.57_255.0506m/z	N > Y	NA	0.894779	NA	0.854112
X1.10_261.1326m/z	Y > N	NA	0.894779	NA	0.854112
X1.81_382.1063n	Y > N	0.746727	0.897685	0.553999	0.855076
X3.46_554.2067n	Y > N	0.872332	0.897685	0.589961	0.855076
X1.33_144.0659m/z	N > Y	0.881605	0.897685	0.591575	0.855076
X3.05_615.2667m/z	Y > N	NA	0.898813	NA	0.855256
X2.99_297.1064n	N > Y	NA	0.899139	NA	0.855256
X1.58_346.0957m/z	Y > N	0.927409	0.900593	0.597067	0.856037
X4.83_894.8397m/z	Y > N	0.625628	0.903502	0.514346	0.856395
X4.92_599.7560n	Y > N	0.323239	0.903502	0.384409	0.856395
X1.95_355.1421m/z	Y > N	0.696942	0.903502	0.539439	0.856395
X4.91_214.9187m/z	Y > N	NA	0.903502	NA	0.856395
X0.76_833.3102m/z	Y > N	0.699402	0.904957	0.539439	0.856573
X3.01_409.9854m/z	N > Y	NA	0.904957	NA	0.856573
X4.83_826.8519m/z	N > Y	0.730571	0.906411	0.549338	0.857109
X6.32_691.2535n	N > Y	NA	0.907858	NA	0.857109
X2.90_342.0691m/z	Y > N	NA	0.907868	NA	0.857109
X0.70_782.2366n	Y > N	NA	0.908629	NA	0.857109
X3.05_189.0688n	Y > N	NA	0.909319	NA	0.857109
X1.87_185.1277n	N > Y	0.763558	0.909325	0.562203	0.857109
X5.56_696.1712m/z	Y > N	NA	0.910737	NA	0.857843
X1.22_203.0018m/z	N > Y	0.591158	0.912238	0.505961	0.858061
X1.43_368.1547m/z	Y > N	NA	0.912238	NA	0.858061
X0.49_311.0331m/z	Y > N	NA	0.91515	NA	0.858414
X1.80_96.0197m/z	N > Y	NA	0.915152	NA	0.858414
X2.56_446.0970m/z	Y > N	NA	0.915152	NA	0.858414
X4.83_860.8462m/z	N > Y	NA	0.915152	NA	0.858414
X2.63_216.1228m/z	N > Y	0.778709	0.920983	0.568051	0.859342
X1.51_249.0624m/z	Y > N	NA	0.920983	NA	0.859342
X0.52_239.0689n	Y > N	0.653181	0.920983	0.522121	0.859342
X5.63_313.1146m/z	N > Y	NA	0.922343	NA	0.859342
X1.93_366.1067m/z	Y > N	NA	0.923896	NA	0.859342
X3.89_375.1766m/z	Y > N	0.571038	0.923901	0.49281	0.859342
X4.92_83.9608n	Y > N	0.759462	0.923901	0.56131	0.859342
X1.12_138.0522n	N > Y	NA	0.923901	NA	0.859342
X5.51_227.1390m/z	Y > N	NA	0.926816	NA	0.859342
X1.75_269.0861m/z	Y > N	0.866424	0.926819	0.58966	0.859342
X1.41_189.0429m/z	Y > N	NA	0.926819	NA	0.859342
X0.72_199.0967m/z	Y > N	NA	0.926819	NA	0.859342
X2.40_395.0761m/z	Y > N	NA	0.926819	NA	0.859342
X0.69_227.9247n	N > Y	NA	0.928279	NA	0.859342
X3.09_287.0072m/z	Y > N	0.644378	0.929739	0.522121	0.859342
X3.58_267.1343m/z	Y > N	0.950714	0.929739	0.607608	0.859342
X2.04_311.1088m/z	N > Y	NA	0.929739	NA	0.859342
X6.25_266.0875m/z	N > Y	NA	0.932646	NA	0.859342
X0.70_121.0286m/z	Y > N	0.620202	0.932659	0.514346	0.859342
X1.43_150.0522n	N > Y	0.66791	0.932659	0.529839	0.859342
X2.71_202.0714m/z	Y > N	0.852508	0.932659	0.588744	0.859342
X1.80_329.1115m/z	N > Y	0.976872	0.932659	0.617031	0.859342
X1.93_440.2017n	Y > N	0.997252	0.932659	0.620208	0.859342
X3.68_248.0953m/z	Y > N	NA	0.932659	NA	0.859342
X1.35_303.1439m/z	Y > N	NA	0.932659	NA	0.859342
X4.91_485.8205n	Y > N	NA	0.932659	NA	0.859342
X4.38_345.1550m/z	Y > N	NA	0.935571	NA	0.860275
X1.13_248.1613n	Y > N	0.896282	0.935581	0.591698	0.860275
X3.48_281.1134m/z	Y > N	NA	0.935581	NA	0.860275
X4.84_1072.7978m/z	N > Y	NA	0.938498	NA	0.861206
X2.76_188.0922m/z	Y > N	0.977429	0.938503	0.617031	0.861206
X2.04_131.0396m/z	N > Y	NA	0.938503	NA	0.861206
X5.76_182.0924n	Y > N	0.993121	0.941426	0.620208	0.862134
X1.27_166.0490n	Y > N	NA	0.941426	NA	0.862134
X4.34_377.0846m/z	N > Y	NA	0.941426	NA	0.862134
X5.46_328.0445m/z	Y > N	NA	0.944349	NA	0.862475
X1.24_425.2157m/z	N > Y	0.863656	0.94435	0.589334	0.862475
X0.54_96.9594m/z	N > Y	NA	0.94435	NA	0.862475
X0.67_173.0085m/z	N > Y	NA	0.94435	NA	0.862475
X0.57_264.0292n	N > Y	0.762056	0.947274	0.56216	0.862916
X1.45_329.1081m/z	Y > N	NA	0.947274	NA	0.862916
X4.84_902.8287m/z	Y > N	0.418764	0.950199	0.432311	0.862916
X0.75_142.1584n	Y > N	0.996628	0.950199	0.620208	0.862916
X2.64_209.0123m/z	N > Y	0.654022	0.9502	0.522121	0.862916
X1.77_204.1245m/z	N > Y	0.743763	0.9502	0.553803	0.862916
X3.63_512.2679m/z	N > Y	0.940251	0.9502	0.603905	0.862916
X1.77_221.1002m/z	N > Y	NA	0.9502	NA	0.862916
X0.44_693.0885n	N > Y	NA	0.951093	NA	0.862916
X6.60_334.1249m/z	Y > N	NA	0.953124	NA	0.862916
X0.72_186.0174n	Y > N	0.913078	0.953126	0.594456	0.862916
X1.80_318.1491n	N > Y	0.987787	0.953126	0.620208	0.862916
X1.93_91.0519n	N > Y	NA	0.953126	NA	0.862916
X5.54_187.1078m/z	Y > N	NA	0.95441	NA	0.863017
X4.83_758.8633m/z	Y > N	0.893801	0.954586	0.591608	0.863017
X1.32_65.1066n	Y > N	0.960488	0.956052	0.610594	0.863017
X0.57_505.0810n	N > Y	NA	0.956052	NA	0.863017
X5.27_162.0584m/z	N > Y	NA	0.958978	NA	0.863017
X1.22_231.0857m/z	Y > N	0.80019	0.958979	0.573985	0.863017
X0.76_248.1474n	N > Y	NA	0.958979	NA	0.863017
X1.51_331.1745m/z	Y > N	NA	0.958979	NA	0.863017
X6.81_899.3015m/z	N > Y	NA	0.958979	NA	0.863017
X6.85_203.1032m/z	Y > N	NA	0.959999	NA	0.863183
X1.07_169.0861m/z	N > Y	NA	0.960441	NA	0.863183
X5.41_503.1612m/z	Y > N	NA	0.961907	NA	0.863555
X6.05_334.0540m/z	N > Y	NA	0.964761	NA	0.863555
X0.76_585.1905m/z	Y > N	0.483104	0.964835	0.456396	0.863555
X2.70_304.1016n	N > Y	0.700867	0.964835	0.539501	0.863555
X4.52_464.3009m/z	Y > N	NA	0.967764	NA	0.863555
X0.54_290.0331m/z	Y > N	0.88435	0.967764	0.591575	0.863555
X1.56_260.0765m/z	N > Y	0.914251	0.967764	0.594456	0.863555
X1.81_90.0307n	N > Y	NA	0.967764	NA	0.863555
X5.75_236.0223m/z	N > Y	NA	0.967764	NA	0.863555
X4.83_1065.3101m/z	Y > N	NA	0.97069	NA	0.863555
X4.83_1166.7902m/z	N > Y	NA	0.970691	NA	0.863555
X3.40_337.0784n	Y > N	0.692538	0.970693	0.539439	0.863555
X0.97_496.0701m/z	N > Y	NA	0.970693	NA	0.863555
X4.00_502.2798n	N > Y	NA	0.970693	NA	0.863555
X1.58_462.1753m/z	Y > N	0.650134	0.973623	0.522121	0.863555
X0.54_357.1003m/z	Y > N	0.695171	0.973623	0.539439	0.863555
X3.08_246.0458m/z	N > Y	NA	0.973623	NA	0.863555
X6.83_323.1452m/z	Y > N	NA	0.973623	NA	0.863555
X3.27_481.2435m/z	Y > N	NA	0.973623	NA	0.863555
X5.42_549.1668m/z	N > Y	NA	0.973623	NA	0.863555
X4.92_261.9121n	Y > N	0.622223	0.976553	0.514346	0.863655
X0.48_166.0317n	N > Y	NA	0.976553	NA	0.863655
X2.83_611.2018m/z	Y > N	0.753798	0.978018	0.558183	0.863655
X0.76_739.2187m/z	N > Y	NA	0.979377	NA	0.863655
X4.24_433.2071m/z	Y > N	NA	0.97948	NA	0.863655
X1.95_423.1400m/z	N > Y	0.848866	0.979483	0.588315	0.863655
X1.80_248.0231m/z	N > Y	0.549197	0.979483	0.481783	0.863655
X6.69_284.1246m/z	N > Y	NA	0.979483	NA	0.863655
X5.33_396.1138m/z	N > Y	NA	0.979483	NA	0.863655
X6.15_190.0944n	Y > N	NA	0.980948	NA	0.864384
X4.73_479.2281m/z	N > Y	NA	0.985342	NA	0.86641
X6.78_277.1397m/z	Y > N	0.739521	0.985344	0.551936	0.86641
X5.55_634.2319n	N > Y	NA	0.988275	NA	0.86641
X4.83_792.8588m/z	Y > N	0.314037	0.988275	0.380591	0.86641
X1.81_357.0738m/z	Y > N	NA	0.988275	NA	0.86641
X4.83_962.8270m/z	N > Y	0.51786	0.989741	0.469084	0.86641
X4.34_379.0823m/z	N > Y	NA	0.991206	NA	0.86641
X4.91_465.8076m/z	Y > N	NA	0.991206	NA	0.86641
X4.91_887.6144m/z	Y > N	NA	0.991206	NA	0.86641
X0.46_191.9041n	Y > N	NA	0.994118	NA	0.86641
X0.72_174.1250n	Y > N	0.713627	0.994137	0.542683	0.86641
X0.72_76.0233n	N > Y	0.776069	0.994137	0.568051	0.86641
X5.74_187.0993m/z	Y > N	NA	0.994137	NA	0.86641
X0.53_343.0849m/z	N > Y	NA	0.994137	NA	0.86641
X1.81_330.1667n	Y > N	NA	0.994137	NA	0.86641
X6.28_632.2039m/z	Y > N	NA	0.994137	NA	0.86641
X4.92_804.6469m/z	Y > N	NA	0.994137	NA	0.86641
X4.91_347.8718n	Y > N	0.515028	0.997069	0.469065	0.867847
X3.05_375.1280m/z	Y > N	0.828107	0.997069	0.584439	0.867847
X4.83_635.9096n	N > Y	0.26588	1	0.354385	0.869838
